# Supplementary material for: Identification of a three miRNA signature as a novel potential prognostic biomarker in patients with bladder cancer
Source: Oncotarget. 2017 Nov 6;8(62):105553–60. doi: 10.18632/oncotarget.22318 (PMC5739658; doi:10.18632/oncotarget.22318)
Supplement: Supplementary file 2 [file oncotarget-08-105553-s002.xlsx]

## Sheet: Sheet1
Supplementary Table 1: 295 miRNAs were overexpressed in BLCA patients
miRNA	logFC	logCPM	PValue	FDR
hsa-mir-96	3.62274	5.08356	1.91063e-18	2.0138e-16
hsa-mir-210	4.80572	9.85664	4.05755e-18	3.77352e-16
hsa-mir-671	1.73362	3.33366	8.45268e-18	7.42427e-16
hsa-mir-18a	3.0674	5.63083	7.00069e-17	5.53405e-15
hsa-mir-130b	2.31406	5.70203	1.04637e-15	7.51957e-14
hsa-mir-590	1.59082	4.45735	1.80862e-15	1.19143e-13
hsa-mir-1307	1.69748	10.8536	4.40563e-15	2.67896e-13
hsa-mir-17	1.77135	10.7126	1.57285e-14	8.46542e-13
hsa-mir-19a	2.05609	5.25362	1.60634e-14	8.46542e-13
hsa-mir-183	2.92438	13.5687	4.17136e-14	1.99846e-12
hsa-mir-301b	3.89311	2.15126	6.32034e-14	2.88942e-12
hsa-mir-93	1.87708	13.0302	6.39657e-14	2.88942e-12
hsa-mir-425	1.85379	8.6136	5.34726e-13	2.06196e-11
hsa-mir-7705	3.29375	1.56133	5.65806e-13	2.12986e-11
hsa-mir-20a	1.95855	8.8385	6.98461e-13	2.5097e-11
hsa-mir-301a	2.16455	4.37196	2.42701e-12	8.16404e-11
hsa-mir-345	2.71784	4.59164	3.56361e-12	1.14981e-10
hsa-mir-33a	2.24464	4.82074	4.6639e-12	1.47473e-10
hsa-mir-141	2.47175	11.0901	2.58137e-11	7.57653e-10
hsa-mir-877	2.16292	2.08263	2.58781e-11	7.57653e-10
hsa-mir-21	1.6051	18.1589	2.73697e-11	7.86755e-10
hsa-mir-503	2.39117	3.48406	3.15677e-11	8.91225e-10
hsa-mir-454	1.32411	3.43533	4.21939e-11	1.15015e-09
hsa-mir-185	1.16056	6.48196	4.58441e-11	1.22847e-09
hsa-mir-940	2.33486	2.6587	9.10701e-11	2.36036e-09
hsa-mir-182	2.23006	14.4187	2.31582e-10	5.54744e-09
hsa-mir-3613	1.39638	4.02623	5.84706e-10	1.33974e-08
hsa-mir-19b-1	1.29474	6.60998	7.31689e-10	1.65257e-08
hsa-mir-19b-2	1.28223	6.47825	1.35466e-09	3.01649e-08
hsa-mir-147b	4.2184	1.08703	2.10839e-09	4.62967e-08
hsa-mir-519a-1	8.97702	5.79964	2.22203e-09	4.81237e-08
hsa-mir-1301	1.49779	3.54763	3.82978e-09	8.07317e-08
hsa-mir-135b	3.50196	4.76951	4.82612e-09	1.00396e-07
hsa-mir-429	2.53877	8.3321	8.62471e-09	1.74816e-07
hsa-mir-1277	2.06104	0.856913	1.11352e-08	2.22844e-07
hsa-mir-516a-2	7.96652	5.20225	1.43106e-08	2.79321e-07
hsa-mir-324	1.35497	5.93283	1.79292e-08	3.37452e-07
hsa-mir-33b	2.52937	1.74131	2.08907e-08	3.88567e-07
hsa-mir-4664	2.79801	0.413111	2.76298e-08	5.07939e-07
hsa-mir-937	2.11403	1.84394	4.47918e-08	7.95684e-07
hsa-mir-651	1.46632	2.02075	4.63212e-08	8.1371e-07
hsa-mir-4724	3.36216	1.12929	5.37588e-08	9.23833e-07
hsa-mir-455	1.78994	7.59409	8.54591e-08	1.43735e-06
hsa-mir-191	1.2465	9.54921	8.80171e-08	1.46479e-06
hsa-mir-335	2.6006	7.36295	1.03384e-07	1.68506e-06
hsa-mir-520b	8.51243	5.4603	1.11358e-07	1.77835e-06
hsa-mir-708	1.93884	7.13865	1.35307e-07	2.11802e-06
hsa-mir-6783	2.62626	-0.146091	1.5163e-07	2.34927e-06
hsa-mir-4746	1.60301	2.26287	2.60178e-07	3.88059e-06
hsa-mir-192	2.41869	10.0282	2.70317e-07	3.99412e-06
hsa-mir-200a	2.05114	10.5728	3.00966e-07	4.32571e-06
hsa-mir-15a	1.10178	7.65432	3.64642e-07	5.19368e-06
hsa-mir-526b	7.56236	5.90949	4.03456e-07	5.69521e-06
hsa-mir-3944	2.98074	0.112102	4.23349e-07	5.92314e-06
hsa-mir-512-1	7.71758	4.8378	4.27915e-07	5.9345e-06
hsa-mir-576	1.04024	3.51624	4.33744e-07	5.96304e-06
hsa-mir-188	1.46168	2.12294	4.44653e-07	6.06032e-06
hsa-mir-512-2	7.55009	4.83888	4.65886e-07	6.29543e-06
hsa-mir-181b-1	1.24472	7.43267	4.75013e-07	6.36437e-06
hsa-mir-3934	1.54909	1.69312	5.02813e-07	6.68023e-06
hsa-mir-3200	2.55281	2.64862	5.20542e-07	6.85814e-06
hsa-mir-519a-2	7.22615	6.16705	5.46747e-07	7.14386e-06
hsa-mir-516a-1	6.72402	5.64049	5.86711e-07	7.60319e-06
hsa-mir-331	1.05029	4.70147	6.86447e-07	8.68218e-06
hsa-mir-1283-2	7.36296	1.99201	8.88637e-07	1.08072e-05
hsa-mir-520a	8.00648	5.79841	9.40013e-07	1.13447e-05
hsa-mir-584	1.8806	8.38193	1.03519e-06	1.23988e-05
hsa-mir-224	2.65311	7.11804	1.19126e-06	1.40551e-05
hsa-mir-32	1.03478	5.30116	1.27793e-06	1.4966e-05
hsa-mir-181b-2	1.21134	7.39568	1.35684e-06	1.57733e-05
hsa-mir-1910	2.77478	0.722267	1.41706e-06	1.6353e-05
hsa-mir-518c	8.0485	5.12079	1.59528e-06	1.81448e-05
hsa-mir-518b	7.47357	5.0028	2.13895e-06	2.38146e-05
hsa-mir-520c	9.09639	4.15577	2.2484e-06	2.48582e-05
hsa-mir-942	1.1168	3.11886	2.29225e-06	2.5167e-05
hsa-mir-3651	2.46095	1.08159	2.4788e-06	2.68423e-05
hsa-mir-518f	8.55334	4.91421	2.54968e-06	2.7422e-05
hsa-mir-1229	2.25516	0.320817	2.65083e-06	2.83173e-05
hsa-mir-616	1.57703	1.15942	3.15384e-06	3.33202e-05
hsa-mir-106a	1.57904	5.08611	3.26158e-06	3.41494e-05
hsa-mir-149	1.74799	7.46405	3.34812e-06	3.48249e-05
hsa-mir-4652	2.77292	1.5171	3.471e-06	3.5867e-05
hsa-mir-522	6.79191	5.42031	3.93541e-06	4.01411e-05
hsa-mir-1323	7.82509	3.27157	4.70301e-06	4.76632e-05
hsa-mir-2277	1.808	0.266205	4.85689e-06	4.89092e-05
hsa-mir-615	3.35741	1.15451	4.97788e-06	4.95361e-05
hsa-mir-7974	2.97533	-0.341178	4.98181e-06	4.95361e-05
hsa-mir-4523	3.76206	-0.637706	5.46926e-06	5.38587e-05
hsa-mir-525	7.43621	5.06351	6.11889e-06	5.93494e-05
hsa-mir-518a-2	7.69254	4.23956	6.24522e-06	6.02055e-05
hsa-mir-483	4.35269	6.38764	6.52907e-06	6.25603e-05
hsa-mir-520f	8.0797	5.18853	7.08604e-06	6.74881e-05
hsa-mir-3170	1.78088	0.531726	7.3716e-06	6.97874e-05
hsa-mir-939	1.42263	0.43506	7.72934e-06	7.27386e-05
hsa-mir-520g	8.12577	4.56259	7.84724e-06	7.29676e-05
hsa-mir-193b	1.30342	7.24113	7.85072e-06	7.29676e-05
hsa-mir-205	2.0691	13.1374	7.89213e-06	7.29676e-05
hsa-mir-520d	7.91209	3.40803	8.33864e-06	7.66476e-05
hsa-mir-339	1.33751	6.00856	8.94434e-06	8.12701e-05
hsa-mir-215	4.13064	5.71663	9.01057e-06	8.14041e-05
hsa-mir-4638	1.90611	-0.285084	9.3074e-06	8.36079e-05
hsa-mir-767	4.57176	6.29698	1.04785e-05	9.30707e-05
hsa-mir-934	2.68866	5.91645	1.07842e-05	9.525e-05
hsa-mir-527	7.24291	4.64803	1.15457e-05	0.00010141
hsa-mir-4446	3.15372	-0.223242	1.21208e-05	0.000105291
hsa-mir-579	1.99567	-0.0201348	1.56719e-05	0.000133931
hsa-mir-7112	3.50508	-0.746508	1.61158e-05	0.000136984
hsa-mir-450a-2	1.11684	2.51446	1.85154e-05	0.00015654
hsa-mir-524	7.486	2.10633	2.00338e-05	0.000167584
hsa-mir-550a-1	1.20512	1.3461	2.07033e-05	0.000170479
hsa-mir-6814	2.6779	-0.668441	2.1146e-05	0.000173222
hsa-mir-516b-1	7.40073	3.56993	2.20935e-05	0.000179127
hsa-mir-517a	6.81361	5.84638	2.25452e-05	0.000181857
hsa-mir-570	1.74196	0.180008	2.3291e-05	0.000186919
hsa-mir-517b	6.79758	5.83043	2.34673e-05	0.000187383
hsa-mir-550a-2	1.19161	1.3112	2.44878e-05	0.000194549
hsa-mir-521-1	7.08851	2.60163	2.57377e-05	0.000202444
hsa-mir-34b	1.96748	1.52349	2.59053e-05	0.000202754
hsa-mir-518e	6.73593	4.9468	2.67877e-05	0.000208136
hsa-mir-200c	1.44353	13.8458	2.68563e-05	0.000208136
hsa-mir-519d	7.34552	3.49935	2.7048e-05	0.0002086
hsa-mir-31	2.57339	6.93986	2.9171e-05	0.000223881
hsa-mir-519c	7.17938	2.70341	3.04702e-05	0.000232722
hsa-mir-138-1	2.7181	1.92348	3.14558e-05	0.000237951
hsa-mir-519b	8.10522	2.6843	3.17688e-05	0.000238451
hsa-mir-200b	1.6366	10.4436	3.18236e-05	0.000238451
hsa-mir-3065	1.75796	5.5081	3.20475e-05	0.000238995
hsa-mir-1283-1	5.74351	1.0893	3.2237e-05	0.000239281
hsa-mir-4758	2.35881	-0.440017	3.24332e-05	0.000239388
hsa-mir-518a-1	7.22524	4.27293	3.27621e-05	0.0002398
hsa-mir-1254-1	1.77299	-0.175477	3.51855e-05	0.000255175
hsa-mir-515-1	6.64163	2.84436	3.72426e-05	0.000268861
hsa-mir-643	1.28331	0.11343	3.75482e-05	0.000269835
hsa-mir-6854	1.22652	1.15918	3.88559e-05	0.000277969
hsa-mir-515-2	7.01355	2.84153	4.72224e-05	0.000334792
hsa-mir-3136	2.12634	-0.09497	5.05017e-05	0.000354859
hsa-mir-520h	7.35161	3.66614	5.40269e-05	0.000376284
hsa-mir-4449	2.43459	0.339662	5.5845e-05	0.000387241
hsa-mir-517c	7.42661	3.59131	5.84085e-05	0.000403248
hsa-mir-5092	2.72907	-0.819173	6.13827e-05	0.000418302
hsa-mir-498	6.47185	2.09894	6.22983e-05	0.000422719
hsa-mir-34c	1.66048	3.85988	6.3721e-05	0.000430525
hsa-mir-105-1	4.01751	5.76259	6.92321e-05	0.00046577
hsa-mir-4668	1.16489	1.22003	7.13622e-05	0.000478066
hsa-mir-105-2	3.90787	5.76871	7.26141e-05	0.000484401
hsa-mir-138-2	2.43591	1.46041	7.67723e-05	0.000507854
hsa-mir-1270	1.92901	1.64613	8.10894e-05	0.000534177
hsa-mir-675	2.94915	7.97534	9.04968e-05	0.000593557
hsa-mir-1293	3.26954	1.54167	0.000104209	0.000672469
hsa-mir-523	7.15647	2.31529	0.000105489	0.000677958
hsa-mir-372	5.76644	3.20131	0.000111019	0.000710611
hsa-mir-521-2	5.15114	0.583641	0.000118846	0.00074859
hsa-mir-6715b	4.23861	0.235306	0.00012359	0.000775377
hsa-mir-3913-2	1.50206	1.74585	0.000134265	0.00082919
hsa-mir-3074	1.47932	2.48844	0.000148342	0.000909023
hsa-mir-4640	1.83449	-0.464484	0.000162523	0.000988265
hsa-mir-519e	6.33375	1.09161	0.000172495	0.00103694
hsa-mir-642a	1.59337	1.11707	0.000175342	0.00104873
hsa-mir-3614	1.59339	3.0143	0.000175783	0.00104873
hsa-mir-1291	1.62483	-0.196026	0.000184841	0.00109856
hsa-mir-4687	2.06888	-0.658382	0.000185526	0.00109856
hsa-mir-20b	1.79923	5.0812	0.000207622	0.00121574
hsa-mir-944	1.86405	6.17363	0.000210084	0.00122111
hsa-mir-6728	2.93372	-0.692311	0.000213491	0.00123637
hsa-mir-4665	2.6618	-0.634504	0.000225809	0.00130294
hsa-mir-7706	1.20542	1.70961	0.000231702	0.00132725
hsa-mir-520e	6.15325	1.85782	0.00023847	0.00136108
hsa-mir-4636	2.11238	1.17775	0.000241951	0.00137599
hsa-mir-194-2	1.62258	7.24569	0.000268721	0.00151191
hsa-mir-577	3.48896	2.02898	0.000278355	0.00156057
hsa-mir-323b	1.76393	1.97608	0.000299974	0.00166406
hsa-mir-3913-1	1.36721	1.78882	0.000302702	0.00167333
hsa-mir-489	2.56	-0.72656	0.000312177	0.00171969
hsa-mir-516b-2	5.73467	1.85855	0.000313663	0.00172188
hsa-mir-3117	1.85161	0.0739843	0.000323838	0.00177158
hsa-mir-3189	2.78263	-0.192095	0.000337965	0.00184249
hsa-mir-6793	1.75193	-0.602406	0.000345658	0.00187796
hsa-mir-203b	2.73442	5.81238	0.000353846	0.00191586
hsa-mir-1180	1.03433	4.42029	0.000364653	0.00196763
hsa-mir-636	1.59515	-0.423393	0.000383975	0.00205785
hsa-mir-556	1.85738	0.102703	0.000413471	0.002201
hsa-mir-545	1.4378	-0.182023	0.000422131	0.00223956
hsa-mir-194-1	1.56879	7.06609	0.00044592	0.00235
hsa-mir-3928	1.01867	0.709334	0.000458868	0.0024102
hsa-mir-6781	1.73313	-0.610947	0.000461007	0.00241342
hsa-mir-4766	1.83927	-0.409035	0.000502657	0.00261415
hsa-mir-6844	2.50123	-0.728964	0.000527623	0.00271717
hsa-mir-653	1.44629	2.89068	0.000529687	0.00271894
hsa-mir-3144	2.16318	-0.466524	0.000543328	0.00277994
hsa-mir-7854	1.24046	-0.0809377	0.000570786	0.00290165
hsa-mir-1304	1.65012	1.30433	0.000624038	0.00314205
hsa-mir-6777	2.26779	-0.374227	0.000633512	0.00317419
hsa-mir-3664	2.16958	-0.564661	0.000634436	0.00317419
hsa-mir-3194	1.70429	-0.714204	0.000637883	0.00318137
hsa-mir-548y	3.7479	-0.633375	0.000646118	0.0032123
hsa-mir-3131	4.51755	-0.219533	0.000783449	0.0038309
hsa-mir-4763	2.73784	-1.01113	0.00078508	0.0038309
hsa-mir-4756	3.30276	-0.830747	0.000901405	0.00437154
hsa-mir-1292	1.23001	0.0360036	0.000914597	0.00442195
hsa-mir-4713	1.75243	-0.611702	0.000921562	0.00444204
hsa-mir-548o-2	1.46141	-0.496381	0.000927671	0.0044579
hsa-mir-142	1.199	10.4027	0.000933828	0.00447389
hsa-mir-573	2.75789	-1.00935	0.0010468	0.005
hsa-mir-548o	1.29557	-0.547779	0.00105754	0.00503606
hsa-mir-551b	2.10813	2.79618	0.00112894	0.00532792
hsa-mir-6742	2.21233	-1.16584	0.0011799	0.00555187
hsa-mir-1305	2.73387	-0.812106	0.00121376	0.00569424
hsa-mir-3618	1.97853	-0.929123	0.00130079	0.00608445
hsa-mir-548d-1	1.99939	-0.904412	0.00132732	0.00619026
hsa-mir-3176	2.03385	-0.638109	0.00141514	0.0065804
hsa-mir-548j	1.08864	-0.177044	0.00142254	0.00659542
hsa-mir-4802	1.63275	-0.753182	0.00166099	0.00765604
hsa-mir-4662a	1.02649	4.99775	0.00170788	0.00784928
hsa-mir-6754	2.64773	-1.04528	0.00177574	0.00813753
hsa-mir-449a	2.1935	0.413677	0.00187447	0.00854047
hsa-mir-3662	1.51611	-0.138452	0.00203482	0.0092179
hsa-mir-1251	3.55487	1.00885	0.00204998	0.00926007
hsa-mir-6820	1.28456	-0.467859	0.00209336	0.00940228
hsa-mir-4777	1.4308	-0.627345	0.00213632	0.00956804
hsa-mir-7-2	1.54584	0.640516	0.0021584	0.00963961
hsa-mir-548au	1.31602	-0.654872	0.00217865	0.00970264
hsa-mir-6501	1.26056	-0.355357	0.00235077	0.0104297
hsa-mir-3922	1.26884	0.310183	0.00246304	0.0108773
hsa-mir-1915	2.28819	-0.978303	0.00248247	0.0109325
hsa-mir-3654	2.15634	-1.00162	0.00256403	0.0112292
hsa-mir-4707	1.46334	-0.58075	0.00262411	0.011429
hsa-mir-8072	1.59352	-0.953168	0.00263556	0.0114473
hsa-mir-3660	2.92372	-0.961217	0.00268227	0.011555
hsa-mir-1226	1.07815	1.26884	0.00270231	0.0116096
hsa-mir-3619	1.71676	-0.609631	0.00273004	0.011697
hsa-mir-4787	1.62153	0.388156	0.00289339	0.0123634
hsa-mir-6499	2.08115	1.95312	0.00294863	0.0125655
hsa-mir-4728	1.4368	1.70841	0.00323374	0.0136699
hsa-mir-559	2.29501	-1.15314	0.00325417	0.0137196
hsa-mir-217	2.21847	6.4357	0.00328303	0.0138045
hsa-mir-6870	2.20056	-1.15073	0.00329288	0.0138092
hsa-mir-3178	2.27674	-1.14578	0.00335627	0.0140377
hsa-mir-6868	1.55573	-0.297187	0.00344658	0.0143019
hsa-mir-18b	1.3843	1.03336	0.00347454	0.0143802
hsa-mir-639	1.22172	-0.238187	0.00354116	0.0146177
hsa-mir-549a	1.7582	-0.62871	0.00359676	0.0148085
hsa-mir-1254-2	1.35041	-0.207147	0.00363078	0.0149098
hsa-mir-5579	2.07286	-0.405354	0.00375727	0.0153495
hsa-mir-6797	1.88943	-0.830382	0.00381843	0.0155591
hsa-mir-4326	1.17907	3.02223	0.00386274	0.0156899
hsa-mir-3143	1.5764	-1.04275	0.00394909	0.015968
hsa-mir-1914	1.71891	-1.01596	0.00449302	0.0180291
hsa-mir-641	1.64297	-0.725489	0.00502364	0.0200565
hsa-mir-5699	1.10375	0.4919	0.00507614	0.020215
hsa-mir-1276	1.58251	-0.735986	0.0051943	0.0205819
hsa-mir-373	4.77879	0.696323	0.00547395	0.0216358
hsa-mir-2278	2.01061	-1.2008	0.00586746	0.0230758
hsa-mir-1284	1.08428	-0.469947	0.00626017	0.0245591
hsa-mir-1908	2.10632	-1.17569	0.00628934	0.0246125
hsa-mir-196a-1	1.42785	4.75195	0.00687645	0.0266462
hsa-mir-6858	1.80066	-1.10871	0.00726716	0.0278364
hsa-mir-3198-2	2.03524	-1.19183	0.0075777	0.028938
hsa-mir-1343	1.02805	0.161437	0.00785914	0.0298685
hsa-mir-3911	2.09361	-1.18112	0.00789371	0.029928
hsa-mir-4745	1.94038	-0.660756	0.0079864	0.0302069
hsa-mir-452	1.10572	7.58075	0.00802368	0.0302755
hsa-mir-371a	4.75337	0.374287	0.00806005	0.0303403
hsa-mir-466	2.02939	-0.235209	0.00829628	0.0311498
hsa-mir-509-2	2.2126	1.298	0.00836178	0.0312529
hsa-mir-509-1	2.23703	1.31196	0.00862598	0.0320886
hsa-mir-760	1.09048	1.18713	0.00866215	0.0320971
hsa-mir-6885	1.58237	-1.06211	0.0088214	0.0325856
hsa-mir-4797	1.27852	-0.386581	0.00893422	0.0329254
hsa-mir-3939	1.92671	-1.22319	0.00898863	0.0330489
hsa-mir-449b	2.37017	-0.835996	0.0090456	0.0331087
hsa-mir-5706	1.18054	-0.700212	0.00906772	0.0331087
hsa-mir-3174	1.31271	-0.853396	0.00930436	0.0338945
hsa-mir-548x	2.88104	-0.787095	0.00933051	0.0339116
hsa-mir-548f-1	2.48579	0.278645	0.0096873	0.0350187
hsa-mir-6850	2.03893	-1.19332	0.00970156	0.0350187
hsa-mir-6736	1.7246	-1.1352	0.00987074	0.0354674
hsa-mir-1227	1.61406	-1.03752	0.00996055	0.0356898
hsa-mir-4479	1.75673	-0.986472	0.0100004	0.0356898
hsa-mir-216a	2.33225	1.33163	0.0119141	0.0420451
hsa-mir-211	3.21798	-0.594998	0.0120071	0.042279
hsa-mir-4754	1.43765	-0.892744	0.0120686	0.0424012
hsa-mir-5582	1.59278	-1.05831	0.0127771	0.0447906
hsa-mir-581	1.14455	-0.552619	0.0128697	0.0450153
hsa-mir-518d	3.94684	-0.533284	0.0129603	0.0450485
hsa-mir-597	1.6825	-1.1414	0.0129843	0.0450485
hsa-mir-3192	1.86478	-1.23007	0.0129931	0.0450485
hsa-mir-6773	1.5736	-0.963409	0.0131269	0.0454129
hsa-mir-6894	1.34008	-1.03026	0.0132583	0.0455308
hsa-mir-4501	2.42319	0.542368	0.0132662	0.0455308
hsa-mir-3652	1.17965	0.12772	0.0132762	0.0455308
hsa-mir-203a	1.4153	14.8388	0.0136133	0.0464852
hsa-mir-6769a	1.85142	-1.23344	0.0138174	0.0470658
hsa-mir-3691	1.36632	-0.353348	0.0140812	0.0477735
hsa-mir-137	2.38196	1.30503	0.0142081	0.0481005
hsa-mir-548s	1.21532	-0.837	0.0145972	0.0493123
