# Supplementary material for: Identification of a three miRNA signature as a novel potential prognostic biomarker in patients with bladder cancer
Source: Oncotarget. 2017 Nov 6;8(62):105553–60. doi: 10.18632/oncotarget.22318 (PMC5739658; doi:10.18632/oncotarget.22318)
Supplement: Supplementary file 3 [file oncotarget-08-105553-s003.xlsx]

## Sheet: Sheet1
Supplementary Table 2: 97 miRNAs were downexpressed in BLCA patients
miRNA	logFC	logCPM	PValue	FDR
hsa-mir-1912	-5.24485	-1.1121	1.32e-32	2.99e-30
hsa-mir-1298	-5.0046	-0.281978	2.05e-40	1.62e-37
hsa-mir-133b	-3.89665	4.47444	7.46e-26	1.07e-23
hsa-mir-1-2	-3.74828	5.51955	4.08e-35	1.29e-32
hsa-mir-1-1	-3.70518	5.42636	3.14e-33	8.27e-31
hsa-mir-143	-3.61805	17.9172	2.87e-46	4.54e-43
hsa-mir-133a-1	-3.57487	5.93344	6.03e-29	1.19e-26
hsa-mir-133a-2	-3.53305	5.74471	5.59e-27	8.84e-25
hsa-mir-4510	-3.20583	-1.04083	1.8e-13	7.49e-12
hsa-mir-548ba	-3.13945	-0.745724	2.92e-15	1.85e-13
hsa-mir-383	-2.96174	1.97843	2.03e-10	4.93e-09
hsa-mir-504	-2.91125	0.136805	2.35e-24	2.85e-22
hsa-mir-1258	-2.875	-0.327649	9.63e-14	4.11e-12
hsa-let-7c	-2.84226	10.7658	1.05e-22	1.18e-20
hsa-mir-5680	-2.74972	-0.997945	2.89e-14	1.47e-12
hsa-mir-6507	-2.74083	-0.0167333	3.52e-11	9.77e-10
hsa-mir-1247	-2.71466	5.97001	7.62e-15	4.3e-13
hsa-mir-139	-2.64276	6.09077	3.55e-40	1.87e-37
hsa-mir-490	-2.63687	4.12862	1.67e-08	3.18e-07
hsa-mir-99a	-2.55373	8.78963	1.11e-15	7.65e-14
hsa-mir-195	-2.46759	4.95796	8.93e-37	3.53e-34
hsa-mir-100	-2.344	12.3108	4.61e-17	3.84e-15
hsa-mir-3195	-2.29762	-1.26816	2.85e-07	4.18e-06
hsa-mir-30a	-2.25472	13.9555	1.26e-27	2.21e-25
hsa-mir-3199-2	-2.22578	0.337305	2.1e-18	2.08e-16
hsa-mir-145	-2.21856	11.7184	9.76e-17	7.35e-15
hsa-mir-1264	-2.17966	-1.40028	3.1e-05	0.000235584
hsa-mir-6761	-2.15106	-0.362069	1.72e-12	5.9e-11
hsa-mir-6134	-2.13285	-1.42001	7.68e-07	9.49e-06
hsa-mir-1911	-2.08489	1.8375	0.000293227	0.00163237
hsa-mir-23c	-2.08213	0.0430827	2.54e-10	5.99e-09
hsa-mir-6512	-2.03064	-1.10895	1.27e-05	0.000109963
hsa-mir-4770	-2.02916	-1.03417	5.32e-05	0.000372003
hsa-mir-4740	-2.01974	-1.19988	7.08e-07	8.89e-06
hsa-mir-4786	-1.97543	0.178115	8.19e-14	3.6e-12
hsa-mir-5683	-1.97276	2.08341	3.16e-06	3.33e-05
hsa-mir-6809	-1.94849	-1.36001	2.05e-05	0.000170083
hsa-mir-3154	-1.90047	-1.12111	1.06e-06	1.25e-05
hsa-mir-3199-1	-1.83331	-0.817472	3.44e-09	7.35e-08
hsa-mir-4536-1	-1.81572	-1.0495	9.08e-08	1.5e-06
hsa-mir-125b-2	-1.77428	7.94622	5.18e-12	1.6e-10
hsa-mir-125b-1	-1.75687	7.88159	5.93e-12	1.8e-10
hsa-mir-665	-1.68447	-0.552966	5.59e-06	5.46e-05
hsa-mir-1225	-1.68063	-1.30921	0.000284851	0.00159134
hsa-mir-202	-1.64081	-0.0830627	2.57e-05	0.000202444
hsa-mir-4529	-1.62112	-1.17823	0.000168111	0.00101444
hsa-mir-6892	-1.58695	1.07934	3.18e-13	1.29e-11
hsa-mir-204	-1.56364	3.39142	0.000559285	0.00285235
hsa-mir-378d-2	-1.55121	-0.258519	6.21e-07	7.98e-06
hsa-mir-6073	-1.54518	-1.40404	0.00673601	0.0262306
hsa-mir-28	-1.54166	12.2543	1.38e-25	1.82e-23
hsa-mir-4732	-1.53474	-0.657042	0.000141911	0.000872999
hsa-mir-3622a	-1.52503	-0.846513	0.000587312	0.00297609
hsa-mir-4536-2	-1.50724	-1.06761	4.76e-05	0.00033592
hsa-mir-218-2	-1.50106	4.49869	1.96e-10	4.89e-09
hsa-mir-218-1	-1.4975	4.53184	1.98e-10	4.89e-09
hsa-mir-6843	-1.46415	-1.15502	0.00387038	0.0156899
hsa-mir-1265	-1.45694	-1.42484	0.00266861	0.0115287
hsa-mir-585	-1.43642	0.239701	9.78e-06	8.74e-05
hsa-mir-7156	-1.41476	-0.0161498	3.48e-05	0.00025357
hsa-mir-379	-1.35456	9.81727	2.9e-07	4.2e-06
hsa-mir-378c	-1.35125	3.29702	4.56e-10	1.06e-08
hsa-mir-3926-1	-1.35113	-0.746965	0.00012939	0.000805375
hsa-mir-23b	-1.34604	11.2987	4.69e-15	2.75e-13
hsa-mir-337	-1.32745	5.09823	2.12e-07	3.22e-06
hsa-mir-4496	-1.32398	-1.41397	0.00906413	0.0331087
hsa-mir-5091	-1.29608	-0.587978	0.000387699	0.00207078
hsa-mir-1262	-1.29508	0.353141	1.55e-06	1.77e-05
hsa-mir-548aw	-1.29215	-0.868263	0.000113018	0.000717594
hsa-mir-5698	-1.29204	-0.171623	0.000186949	0.00110286
hsa-mir-374b	-1.2911	6.46486	2.82e-12	9.29e-11
hsa-mir-654	-1.2873	5.38616	4.45e-05	0.000316655
hsa-mir-605	-1.25303	-0.504135	0.00435975	0.0175388
hsa-mir-29a	-1.24312	12.7039	1.51e-08	2.91e-07
hsa-mir-127	-1.24057	9.74053	7.56e-07	9.41e-06
hsa-mir-3926-2	-1.22422	-0.43869	0.000523858	0.0027066
hsa-mir-378a	-1.22069	10.0825	4.34e-08	7.8e-07
hsa-mir-10b	-1.22042	15.1153	5.27e-08	9.16e-07
hsa-mir-365b	-1.21997	7.29228	7.18e-11	1.89e-09
hsa-mir-365a	-1.21167	7.30028	9.53e-11	2.43e-09
hsa-mir-6788	-1.19069	-1.09107	0.00842531	0.0314161
hsa-mir-411	-1.18708	3.43398	1.32e-05	0.000113013
hsa-mir-6504	-1.15902	-1.39644	0.0105214	0.0372968
hsa-mir-495	-1.133	3.35997	1.2e-05	0.000104807
hsa-mir-486-2	-1.09768	6.0858	0.000476855	0.00248814
hsa-mir-4424	-1.09658	-0.96186	0.00831448	0.0311498
hsa-mir-299	-1.08266	2.39936	5.88e-05	0.000404399
hsa-mir-6717	-1.08236	-1.1101	0.00999783	0.0356898
hsa-mir-140	-1.07648	9.83164	9.58e-13	3.37e-11
hsa-mir-381	-1.07187	5.7187	2.36e-06	2.58e-05
hsa-mir-26a-2	-1.0714	9.84012	4.9e-13	1.94e-11
hsa-mir-26a-1	-1.07136	9.83205	6.57e-13	2.41e-11
hsa-mir-497	-1.06118	3.85362	6.33e-07	8.07e-06
hsa-mir-486-1	-1.06057	6.09968	0.000781817	0.0038309
hsa-mir-30e	-1.04965	13.8607	3.43e-14	1.7e-12
hsa-mir-29c	-1.04053	11.9858	6.03e-05	0.000412879
hsa-mir-150	-1.01564	9.17427	0.00180301	0.00823862
