# Supplementary material for: Identification of a three miRNA signature as a novel potential prognostic biomarker in patients with bladder cancer
Source: Oncotarget. 2017 Nov 6;8(62):105553–60. doi: 10.18632/oncotarget.22318 (PMC5739658; doi:10.18632/oncotarget.22318)
Supplement: Supplementary file 4 [file oncotarget-08-105553-s004.xlsx]

## Sheet: Sheet1
Supplementary Table 3: Target of three miRNA signature in BLCA patients
Target
FAM120A
ZMYND11
WNK1
FAM104A
FAM76B
ANP32E
ZBTB10
GPATCH8
ARID4A
USP15
UBN1
STAT3
RPS6KA3
PTEN
IL13RA1
FAM73A
MAPK6
RORB
CPEB3
GRIP1
DNAJC25
HPSE
SP1
PPP1R3A
CCDC88A
RAP1A
JAK2
LDLRAD3
SORCS1
BVES
RNF222
TAF4
GPBP1L1
FAM189A1
ANKRD44
MYO1C
CHMP5
ADO
HNRNPH2
PRR12
APPL1
CRIM1
FNIP1
PIP4K2A
PTPRN2
UACA
CYTH3
TRIM33
WDR26
HMGA2
HOXB7
THTPA
THSD4
HAPLN1
SNX16
TRAK2
SENP6
LMTK2
FRAT2
ZNF81
SLC1A1
KIAA1715
LMO3
VSNL1
CTBP2
PSMC4
YWHAQ
TRPS1
USP48
SORBS1
ATP2C1
CDK19
SHPRH
PRKCDBP
RUSC1
CELF1
FOXP1
MAP2K3
PJA2
NPTX1
HNRNPA3
AFF1
MAN1A1
MEX3C
NEDD1
CBL
C11orf58
KIAA0141
EIF4EBP2
SMAD2
HUWE1
MXD1
FNDC4
TTN
UBE2I
FAM117B
SHISA7
PAK7
RIPK4
PPP1CB
DDX3X
SRSF1
PKP1
CLOCK
G3BP2
ANKRD49
NRIP1
RAPGEF2
NTRK3
KIF5A
ITPK1
ANKRD28
IPO5
B4GALT3
PNISR
UPF3B
MIER3
BHLHE41
CDK1
DDX3Y
EIF2S1
VMA21
TBC1D15
PKIA
PARM1
TRPA1
SEMA6A
RAN
NFIL3
MYO5A
MIER1
DCC
TLE4
DNAJC3
AKIRIN2
CERS6
ARFGEF2
PPP1R9A
MTCH2
SEMA3A
MTPAP
PSMA5
NUFIP2
ETNK1
NIPAL4
SLC7A11
RBM12B
PTPN1
TSPAN18
TMEM9B
LANCL1
AKAP6
GNG12
C10orf25
PAX3
LUZP4
JAG1
ZFHX4
SYNJ1
CDCA4
NUP50
PAPPA
LUZP1
SLC13A3
UNC80
MTMR3
PHF19
RECK
PAFAH1B1
N4BP1
PPM1A
ZMAT3
SLC9A6
AKT3
BTRC
IPO7
SEPT2
CNOT6L
FAM134A
CCNE1
USP25
KIF5C
INSR
EDA
WEE1
SHOC2
TLK1
UBE4B
ZBTB44
FASN
RBBP6
STRADB
PTPN3
MYRIP
ANO3
EZH1
RASGEF1B
MYT1L
AHCYL2
PISD
ATG14
C2orf42
SPRED1
FAM63B
TMEM55A
ELL
HSPA4L
TBL1XR1
STOX2
CCDC6
ZNF622
DPY19L4
PRKAR2A
CCDC19
RBM6
DMTF1
SMURF1
SMAD7
SALL1
SOCS6
PCMT1
PLSCR4
CBX2
CYP26B1
KLHL18
SRPR
CAPZA2
RNF144B
ABL2
SCN8A
CASK
RAB9B
XPO7
CLSPN
POLR3F
ESPN
ILDR2
C1orf21
CC2D1B
SLC12A2
STXBP3
FAM110C
HELZ
BAG4
USP42
RAB11FIP2
YWHAH
VEGFA
USP31
GPR63
FBXW7
GATAD2A
KIAA1432
CDK17
FAM133B
TRIM66
KCNN4
SEMA6D
ARL3
RAD23B
WIPI2
AEBP2
PPP1R11
PTH
SLC39A9
SEH1L
AMOTL1
LRP6
FERMT2
UBN2
CDC42SE2
ZCCHC3
TACC1
SUMO3
CAMSAP1
CD2AP
AXIN2
EPB41L4B
ST8SIA3
SERBP1
C20orf112
PTPRR
PTPRD
KIF23
ARHGAP32
CDC37L1
MED26
SIPA1L2
RELN
PDK4
CPD
KIF21A
MGAT4A
BTAF1
TMEM100
CPEB2
ARHGDIA
ZNF275
FAM91A1
SGK1
SYT4
SEL1L3
FGF2
MEOX2
ASH1L
BTLA
TGFBR3
PVRL1
LYRM5
PHKA1
WNT7A
PLEKHA1
TBPL1
RAB9A
NF1
GABARAPL1
YTHDC1
KL
TRIM35
MIPOL1
MAP7
CLCN4
ACTR2
C1QL3
PCDHAC2
LRIG2
GRM7
SYPL1
FAM122B
C8orf58
RASSF8
RNF24
IKBKB
KDSR
PLEKHA5
RSBN1
CDC25A
DEF8
LAMC1
ENTPD7
ZBTB46
GALNT13
EIF3A
ARFGAP2
SIDT1
SYNDIG1
WNT3A
HPSE2
CHEK1
PEX13
ZMYM2
KBTBD2
ZBTB34
TRANK1
LRRN3
CDC14B
MYLK
FBXO21
SESN1
SLC20A2
RS1
AQP11
ANKIB1
CHIC1
HTR2A
LPHN1
NLRX1
RNF138
SLC39A10
2016-03-04
RIMKLB
MAMSTR
LRIG1
RREB1
PLXNA2
UBFD1
IP6K1
BTG2
CACNA1E
CSRNP1
RARB
UBR3
NR2C2
WBP11
RTF1
OMG
SLC11A2
ZBTB39
GSTCD
KY
TBP
AFF4
UBE2V1
COPS2
PRDM4
STX1A
FAT4
PCDH9
KCTD8
MKNK1
GORASP2
C16orf72
PAFAH1B2
ATXN2
ITGA10
ZSWIM3
ZNRF3
SLC41A2
TUBA1A
GGA3
PLAG1
E2F7
UBE4A
SIDT2
NAPG
PDIK1L
DCP1A
CSDE1
ATP7A
NFATC3
PPM1D
MTMR4
TMC7
CAPRIN1
CARM1
VPS4A
SETD3
KRTAP11-1
STK33
SEMA5B
LCOR
PPM1E
TNFSF13B
ATG13
ATP13A3
PCDHA3
TAB3
PCDHAC1
PCDHA9
SLC36A1
FBXL20
UBE2Q1
IHH
ITGA2
GALNT7
PCDHA13
PCDHA4
PCDHA1
SCOC
SIAH1
PCDHA5
PCDHA7
PCDHA2
HOXA10
PCDHA12
PCDHA6
NISCH
PFKFB4
PDIA6
PCDHA11
CBX4
RNF217
APLN
KCNJ2
DLL1
CHD6
KPNA1
ZNF691
PCBP4
SLC24A1
AKAP11
CCND1
SPRYD3
PRRC2C
LATS2
SOX6
CAPN6
SNCG
DSEL
SNRK
LSM11
RSPO3
MAP2K1
BAG5
ARHGEF9
ATXN1L
BFAR
KCTD1
JARID2
IGF2R
VPS33B
SIRT4
OGT
LRP2
PEX5
USP3
ZNF449
MLLT6
G0S2
CLDN2
STK38
TMEM33
ARMCX2
GNAI3
RUNDC3B
ZFHX3
DCAF7
NXPH1
WASL
KCNAB1
LITAF
DENND1B
SH3BGRL2
KIF1B
MAP3K4
DLL4
HAS2
NUAK1
USP12
SMAD3
PAQR3
HMBOX1
SLC4A4
PTHLH
TARBP2
COL4A3BP
TSPAN5
DRD1
SYDE2
EYA4
DENND2C
TNRC6B
SMAD5
CRKL
MAP3K9
WIBG
SALL4
EGLN1
ATXN7L3
IRAK2
DIEXF
PID1
NAV1
CCNT2
BCL2L2
CUL2
KCNK15
SPEN
RFWD2
TRAK1
ZNF654
SEMA3D
HOXA3
DYRK1B
EPHA1
ANKRD34C
DIXDC1
ANKS1A
ADAMTSL3
ATG9A
SUZ12
HPCAL4
CD164
DCAF8
PBX3
LEPREL1
STX17
VAPB
RAP2C
CD28
SBNO1
DNAJB4
SLC9A8
CLDN12
YIPF6
FLT3
DYNC1LI2
FSD1
FGFR1
ARHGAP5
PCDH17
FAM160B1
TBC1D20
SPSB4
ZCCHC2
TRAM1
ATXN7L2
ARL2
PPAP2B
STIM1
ERC2
ZBTB33
TRAF6
PURA
SMPD1
GPN1
PRTG
FGF9
AGK
LCORL
CLCN5
TTC14
TLCD2
ISLR
DOLPP1
FNDC3B
TSPYL2
SKI
CDK5R1
CHORDC1
ATP1B4
MRAS
PWWP2B
TAOK1
TSC1
ISOC1
ZNRF2
GLUD1
CECR6
WAPAL
GHR
FZD4
MYB
PPP6C
RPRD2
IRF4
SYNRG
COBLL1
C11orf68
COPS7B
PSKH1
VAMP1
LMAN2L
ENAH
HEPHL1
PPAP2A
GALNT1
SLC4A7
UBL3
FZD10
SH3GL2
ARHGAP20
RUNX1T1
GPR124
TFCP2L1
ACVR2A
CALU
GRAMD3
ELK4
EPT1
FRYL
TMEM135
SVEP1
SWAP70
ARPP21
WDTC1
NEURL1B
SSR1
NBR1
PIM1
UBE2J1
EIF5A2
MAPRE1
FKBP1A
AATK
GYLTL1B
EYA1
CCDC88C
AMMECR1L
MYLK4
PHF21A
SLC7A2
RCOR3
BACE1
PRKG1
ACSL4
SOS2
PHIP
ZBTB9
CCND2
PHF20
TMEM154
STXBP1
IPPK
SPTBN2
GCC2
RPS6KA6
TPPP3
BDNF
BSDC1
PLRG1
LAMTOR3
DCUN1D4
USP14
RBM12
KIAA1804
SH2D2A
CHD2
COL24A1
GTPBP1
FOXK1
PIK3R1
ACOX1
PHLPP2
B4GALT1
CDC42
ABTB2
MMD
ABCG4
IRF2BPL
PELI2
NCS1
SYS1
CBFA2T3
UHMK1
CACNB1
GOLT1B
ELMOD1
ZCCHC5
ZNF436
C5orf63
LRRFIP2
BACH2
GABPA
DENND4A
ZNF609
TFDP2
SMYD4
IDH3A
STXBP5
GOLGA1
ZNF518B
CDC27
DEDD
RICTOR
PNPLA6
SLC25A43
PPFIA2
LRP1B
ZAK
PHC3
PTPRJ
RNF41
WDR47
PLEKHH1
EPB41L1
MAPK1IP1L
EIF2B5
IL10RA
CCDC28A
AMMECR1
KIF3B
SAMD4A
DCAF5
DSCR3
C17orf59
BCL7A
SEPT11
ALX4
NUP210
ATP6V1B2
ZNF362
LRRK1
SLC4A8
CARD10
VAT1
TMCC1
WISP1
PRKAB2
TGIF2
CNTNAP1
COL12A1
SPTLC1
TMEM41B
UBXN10
LPHN2
RORA
SIX4
PLA2G15
SUPT16H
RGMA
MBNL2
SCN3A
DZIP1
GNA12
WWC1
AK4
ZKSCAN1
ELMO2
HSPG2
JPH1
ATP2B2
SLC6A4
FCHSD1
RNF43
NOTCH2
CCDC85C
CASZ1
ATXN7L3B
KLHDC8B
KATNB1
UNC13A
ELL2
NFRKB
RASSF2
PSME3
PDCD6IP
SON
MAP4
ALOX12
AGPAT6
RAF1
PAX7
DIAPH1
KATNAL1
SCAF11
RTN4
ADRBK2
CCNYL1
ACSL1
PGM2L1
BMPR1A
G2E3
GAN
LYPLA2
A1CF
PCGF5
CEP350
CAB39
BCR
MED1
SLC30A4
KPNA3
ASPH
CDK12
PAK2
EDAR
RBMS1
FOXO1
HTR4
NRG1
FAM122A
FGF7
NKD1
EXTL3
SOBP
FKBP5
TNPO1
TRAF3
NHLRC2
ZBTB43
RBM24
SNX1
