# Supplementary material for: Identification of a three miRNA signature as a novel potential prognostic biomarker in patients with bladder cancer
Source: Oncotarget. 2017 Nov 6;8(62):105553–60. doi: 10.18632/oncotarget.22318 (PMC5739658; doi:10.18632/oncotarget.22318)
Supplement: Supplementary file 5 [file oncotarget-08-105553-s005.xlsx]

## Sheet: GO
Supplementary Table 4: GO term by target genes of three miRNA signature in BLCA patients
Category	Term	Count	%	PValue	Genes	List Total	Pop Hits	Pop Total	Fold Enrichment	Bonferroni	Benjamini	FDR
GOTERM_BP_DIRECT	GO:0006468~protein phosphorylation	50	6.03136	1.83578e-08	CDK19, CCNT2, CDK17, STK38, ZAK, NUAK1, CASK, PRKG1, LATS2, CCNE1, PSKH1, PAK2, COL4A3BP, MAP3K9, TLK1, AKT3, IRAK2, SGK1, BCR, PRKAB2, MYLK4, PIM1, WNK1, PDIK1L, CCND1, MAPK6, RIPK4, LRRK1, FGFR1, PHKA1, MMD, MKNK1, SNRK, LMTK2, PIK3R1, AATK, TAOK1, SMAD5, PDK4, RAF1, SMAD2, STRADB, RPS6KA6, RPS6KA3, DYRK1B, RASSF2, JAK2, IKBKB, MYLK, BMPR1A	760	457	16787	2.41665	5.75684e-05	5.75684e-05	3.32196e-05
GOTERM_BP_DIRECT	GO:0000122~negative regulation of transcription from RNA polymerase II promoter	65	7.84077	3.11049e-07	COPS2, BACH2, CPEB3, FGF9, E2F7, WWC1, CBX4, FOXO1, CBX2, RTF1, RARB, NFIL3, BHLHE41, MYB, AKIRIN2, TBL1XR1, CTBP2, RCOR3, RREB1, GABPA, TLE4, UBE2I, SPEN, HMGA2, MXD1, PKIA, NRIP1, SUZ12, CCND1, TRIM33, BTG2, DLL4, VEGFA, TGIF2, ATXN1L, LCOR, MED1, ZMYND11, FGFR1, USP3, TFCP2L1, PPM1A, SOX6, ELK4, PTH, GATAD2A, CC2D1B, TRAF6, AEBP2, WDTC1, JARID2, SMAD7, SMAD3, SMAD2, SKI, STAT3, FNIP1, FOXP1, S…	760	732	16787	1.96138	0.000974975	0.000487606	0.000562862
GOTERM_BP_DIRECT	GO:0045893~positive regulation of transcription, DNA-templated	49	5.91074	1.77303e-06	FGF7, FOXK1, GRIP1, BTRC, WNT3A, FOXO1, RORB, TBP, RORA, PAX3, CCNE1, ASPH, MYB, INSR, FGF2, TBL1XR1, RAN, RREB1, SIX4, HMGA2, NRIP1, CLOCK, MED1, GPBP1L1, PPM1A, UBE2V1, PHIP, NFATC3, TAF4, MAP2K1, MAP2K3, SMAD5, HMBOX1, SMAD3, SMAD2, FZD4, ATXN7L3, STAT3, YWHAH, SP1, ANKRD49, SALL1, DYRK1B, LRP6, IRF4, IKBKB, ZFHX3, WNT7A, SETD3	760	516	16787	2.09752	0.00554479	0.00185169	0.00320836
GOTERM_BP_DIRECT	GO:0045944~positive regulation of transcription from RNA polymerase II promoter	75	9.04704	1.23902e-05	CCNT2, ARID4A, EZH1, WNT3A, E2F7, ATP1B4, FOXO1, CASK, PAX3, RORA, JAG1, PCGF5, MAMSTR, PAX7, RTF1, RARB, OGT, ALX4, NRG1, MYB, FGF2, AKIRIN2, IHH, PID1, TBL1XR1, CTBP2, GABPA, DLL1, SIX4, HMGA2, RNF222, NRIP1, ACVR2A, EYA1, ASH1L, VEGFA, CLOCK, MED1, EGLN1, SOX6, NR2C2, PHIP, RGMA, DDX3X, PTH, TFDP2, HOXA10, TRAF6, NFATC3, PIK3R1, CD28, PLAG1, TAF4, SMAD7, RAF1, SMAD3, SMAD2, SKI, STAT3, FOXP1, …	760	988	16787	1.67673	0.0381108	0.00966697	0.0224185
GOTERM_BP_DIRECT	GO:0000209~protein polyubiquitination	23	2.77443	2.80564e-05	RNF144B, SHPRH, UBE4A, RUSC1, BTRC, UBE4B, UBE2V1, RNF217, RBBP6, ZNRF2, BFAR, FBXW7, PSMC4, HUWE1, PSMA5, RNF24, ANKIB1, RNF138, PSME3, SIAH1, SMURF1, TRAF6, RNF41	760	183	16787	2.77611	0.0842263	0.0174433	0.0507576
GOTERM_BP_DIRECT	GO:0016055~Wnt signaling pathway	22	2.6538	0.000114516	DIXDC1, ZBTB33, NKD1, CCDC88C, BTRC, WNT3A, FERMT2, PPM1A, TLE4, AMOTL1, FZD4, CCNE1, RNF43, WISP1, DDX3X, RSPO3, RTF1, LRP6, RNF138, LRRFIP2, AXIN2, WNT7A	760	187	16787	2.59861	0.301725	0.0581009	0.207021
GOTERM_BP_DIRECT	GO:0018108~peptidyl-tyrosine phosphorylation	19	2.29192	0.000209444	FGFR1, ZMYM2, BCR, FGF7, MAP2K1, FGF9, FLT3, MAP2K3, TTN, EPHA1, WEE1, NTRK3, DYRK1B, RELN, JAK2, NRG1, FGF2, ABL2, INSR	760	154	16787	2.72516	0.481536	0.0895722	0.378324
GOTERM_BP_DIRECT	GO:0007399~nervous system development	28	3.37756	0.000283775	PCDHA6, PCDHA7, SCN3A, PCDHA2, PCDHA3, PCDHA4, PCDHA5, JAG1, PAX3, PCDHA1, PCDHAC2, NR2C2, PCDHAC1, BDNF, PCDHA11, NRG1, FGF2, CRIM1, STAT3, PURA, NOTCH2, MYT1L, SEMA6A, VEGFA, SMPD1, SIAH1, SCN8A, TMEM41B	760	288	16787	2.14746	0.589363	0.10529	0.512266
GOTERM_BP_DIRECT	GO:0060045~positive regulation of cardiac muscle cell proliferation	7	0.844391	0.000335249	CDK1, FGFR1, FGF9, TGFBR3, NRG1, FGF2, BMPR1A	760	22	16787	7.02805	0.650593	0.110268	0.604919
GOTERM_BP_DIRECT	GO:0032880~regulation of protein localization	10	1.20627	0.000482293	FBXW7, SEPT2, RAB9A, SWAP70, MMD, VPS4A, FKBP1A, WASL, SIX4, ARHGDIA	760	52	16787	4.24772	0.779715	0.140396	0.869151
GOTERM_BP_DIRECT	GO:0060021~palate development	12	1.44753	0.000657349	MEOX2, WNT3A, CSRNP1, LRP6, TGFBR3, SMAD2, SKI, ASPH, ALX4, WNT7A, BMPR1A, PLEKHA1	760	77	16787	3.44231	0.872816	0.170942	1.18285
GOTERM_BP_DIRECT	GO:0016567~protein ubiquitination	31	3.73945	0.000926461	BACH2, BTRC, ZNRF3, CDC42, G2E3, KBTBD2, FBXW7, NEURL1B, PELI2, FBXO21, TRAF3, WDTC1, CBL, UBE2J1, SOCS6, UBR3, SPSB4, GAN, UBE2Q1, RNF222, PJA2, RFWD2, DCAF5, RNF43, KLHL18, DCAF7, DCAF8, TRIM33, RNF138, SMURF1, MED1	760	359	16787	1.90733	0.945346	0.215122	1.66328
GOTERM_BP_DIRECT	GO:0007179~transforming growth factor beta receptor signaling pathway	13	1.56815	0.000965485	SMAD7, FERMT2, SMAD5, CBL, SMAD3, TGFBR3, FKBP1A, SMAD2, SKI, SMURF1, USP15, MTMR4, BMPR1A	760	93	16787	3.08759	0.951647	0.20786	1.73276
GOTERM_BP_DIRECT	GO:0051301~cell division	30	3.61882	0.0010655	CCNT2, CDK19, SEPT2, GNAI3, KATNB1, CD2AP, LATS2, CCNE1, CDC42, SEH1L, VPS4A, TUBA1A, CDCA4, CDK1, RAN, UBE2I, HMGA2, CDC27, PPP1CB, CDC25A, TACC1, WEE1, SEPT11, FSD1, CCND1, NEDD1, CCND2, MAP4, WASL, MAPRE1	760	346	16787	1.91516	0.964676	0.212427	1.91063
GOTERM_BP_DIRECT	GO:0060070~canonical Wnt signaling pathway	12	1.44753	0.00137324	CDC42, TBL1XR1, DIXDC1, FZD10, CCND1, WNT3A, LRP6, SMAD3, WNT7A, PTEN, FZD4, ZNRF3	760	84	16787	3.15545	0.986559	0.24971	2.45601
GOTERM_BP_DIRECT	GO:0042787~protein ubiquitination involved in ubiquitin-dependent protein catabolic process	17	2.05066	0.00154647	CDK1, RNF144B, ABTB2, UBE4B, CBL, RNF217, GAN, CDC27, RBBP6, CUL2, RNF43, BFAR, HUWE1, ANKIB1, RNF24, SIAH1, SMURF1	760	153	16787	2.45424	0.992199	0.261655	2.76176
GOTERM_BP_DIRECT	GO:0006470~protein dephosphorylation	15	1.80941	0.00155376	PPP6C, PTPRD, PHLPP2, PTPN3, CDC14B, BTRC, PTPRN2, PPM1A, PTPRR, PPP1CB, PTEN, MTMR3, PPM1D, PTPN1, MTMR4	760	125	16787	2.65058	0.992375	0.249373	2.7746
GOTERM_BP_DIRECT	GO:0035335~peptidyl-tyrosine dephosphorylation	13	1.56815	0.00167509	PTPRJ, MTMR3, EYA4, PTPRD, EYA1, PTPN3, CDC14B, PTPRN2, PTPRR, PTPN1, PTEN, CDC25A, MTMR4	760	99	16787	2.90047	0.994792	0.253294	2.98817
GOTERM_BP_DIRECT	GO:0035556~intracellular signal transduction	33	3.9807	0.00180434	ZBTB33, ZAK, STK38, GRIP1, NUAK1, MKNK1, AKAP11, ARFGEF2, LATS2, PRKAR2A, MAP3K4, SNRK, DDX3X, TLK1, CAB39, NRG1, RAPGEF2, AKT3, SGK1, BCR, SMAD7, WNK1, SOCS6, RAF1, SPSB4, SMAD2, RPS6KA3, CRKL, DEF8, TGFBR3, AKAP6, JAK2, UNC13A	760	408	16787	1.78654	0.99653	0.257758	3.21519
GOTERM_BP_DIRECT	GO:0001701~in utero embryonic development	19	2.29192	0.00221055	SRSF1, FGFR1, WDTC1, ELL, WNT3A, GABPA, GNA12, PTPRR, SMAD3, UBR3, SMAD2, SOX6, RBBP6, FOXP1, ATP7A, COL4A3BP, VEGFA, TMEM100, BMPR1A	760	188	16787	2.23231	0.999032	0.293193	3.92544
GOTERM_BP_DIRECT	GO:0035019~somatic stem cell population maintenance	10	1.20627	0.00248646	SALL4, SALL1, RAF1, SMAD2, SKI, HMGA2, WNT7A, FGF2, EPHA1, STAT3	760	65	16787	3.39818	0.999593	0.31049	4.40504
GOTERM_BP_DIRECT	GO:0030879~mammary gland development	6	0.723764	0.0025834	B4GALT1, ARHGAP5, WNT3A, FASN, ITGA2, NRG1	760	22	16787	6.02404	0.9997	0.308387	4.57301
GOTERM_BP_DIRECT	GO:0046777~protein autophosphorylation	18	2.17129	0.00263785	STK33, FGFR1, BCR, FLT3, PHKA1, PIM1, WNK1, MKNK1, EPHA1, UHMK1, NTRK3, PAK2, EIF2S1, MAP3K9, CDK12, LMTK2, JAK2, INSR	760	176	16787	2.25902	0.999747	0.302422	4.66724
GOTERM_BP_DIRECT	GO:0008286~insulin receptor signaling pathway	11	1.3269	0.00288518	PHIP, EIF4EBP2, SORBS1, KL, PDK4, FOXO1, PTPN1, ATP6V1B2, APPL1, INSR, PIK3R1	760	79	16787	3.07557	0.999884	0.314456	5.09413
GOTERM_BP_DIRECT	GO:0001764~neuron migration	13	1.56815	0.00299513	DCC, FGFR1, CDK5R1, PEX5, PRKG1, NTRK3, SEMA6A, NAV1, PAFAH1B1, PEX13, RELN, SEMA3A, RAPGEF2	760	106	16787	2.70893	0.999918	0.313585	5.28333
GOTERM_BP_DIRECT	GO:0010628~positive regulation of gene expression	23	2.77443	0.00316353	PID1, PLAG1, CDK1, MAP2K1, FGF9, WNT3A, SLC6A4, SMAD3, EDAR, EPB41L4B, HMGA2, STAT3, NTRK3, CDC42, DDX3X, DLL4, CYP26B1, VEGFA, NFIL3, EDA, CD28, ALOX12, MED1	760	257	16787	1.97676	0.999952	0.317625	5.57241
GOTERM_BP_DIRECT	GO:0048015~phosphatidylinositol-mediated signaling	13	1.56815	0.00323846	FGFR1, FGF7, FGF9, KL, NCS1, RICTOR, PTEN, OGT, TNRC6B, NRG1, FGF2, PIK3R1, CD28	760	107	16787	2.68361	0.999962	0.313914	5.70077
GOTERM_BP_DIRECT	GO:0071526~semaphorin-plexin signaling pathway	7	0.844391	0.00325809	SEMA5B, SEMA6A, SEMA6D, PLXNA2, SEMA3D, SEMA3A, ARHGDIA	760	33	16787	4.68537	0.999964	0.306152	5.73437
GOTERM_BP_DIRECT	GO:0006511~ubiquitin-dependent protein catabolic process	18	2.17129	0.00373226	UBE4A, USP3, BTRC, UBE4B, UBR3, UBE2I, ZNRF3, CUL2, PSMA5, USP12, SIAH1, USP48, USP25, FBXO21, USP15, USP42, USP14, USP31	760	182	16787	2.18454	0.999992	0.332592	6.54255
GOTERM_BP_DIRECT	GO:0051726~regulation of cell cycle	14	1.68878	0.00402341	CDK19, CDK17, SGK1, BCR, PTEN, WEE1, STAT3, CDC25A, CCNE1, SON, TSC1, CDK12, FGF2, MED1	760	124	16787	2.49382	0.999997	0.343891	7.03555
GOTERM_BP_DIRECT	GO:0060396~growth hormone receptor signaling pathway	4	0.482509	0.00434588	JAK2, PIK3R1, STAT3, GHR	760	8	16787	11.0441	0.999999	0.356345	7.57872
GOTERM_BP_DIRECT	GO:0007049~cell cycle	20	2.41255	0.00437064	CCNT2, ARL2, DIXDC1, ZMYND11, SEPT2, GNAI3, PIM1, APPL1, SEPT11, TACC1, CCND1, RPS6KA3, TSPYL2, MAPK6, DMTF1, CCND2, RASSF2, TLK1, SIAH1, PDCD6IP	760	216	16787	2.0452	0.999999	0.34901	7.62029
GOTERM_BP_DIRECT	GO:0016568~chromatin modification	12	1.44753	0.00469028	EYA4, AEBP2, ZMYND11, PHF19, TSPYL2, JARID2, CHD2, CBX4, TLK1, CBX2, CHD6, UBN1	760	98	16787	2.70467	1	0.360307	8.15549
GOTERM_BP_DIRECT	GO:0045785~positive regulation of cell adhesion	8	0.965018	0.00487695	PTPRJ, BAG4, VEGFA, ITGA2, CYTH3, EPB41L4B, NRG1, ALOX12	760	47	16787	3.75969	1	0.362963	8.4667
GOTERM_BP_DIRECT	GO:0003222~ventricular trabecula myocardium morphogenesis	5	0.603136	0.00488096	DLL4, UBE4B, NRG1, BMPR1A, MED1	760	16	16787	6.90255	1	0.354935	8.47338
GOTERM_BP_DIRECT	GO:0030335~positive regulation of cell migration	18	2.17129	0.00517669	DRD1, MYO1C, DIAPH1, FAM110C, SMAD3, EPHA1, NTRK3, SEMA5B, SEMA6D, VEGFA, SEMA3D, HAS2, JAK2, MAPRE1, INSR, MYLK, PIK3R1, ALOX12	760	188	16787	2.11482	1	0.363721	8.96433
GOTERM_BP_DIRECT	GO:0007156~homophilic cell adhesion via plasma membrane adhesion molecules	16	1.93004	0.0053682	PCDHA6, PCDHA7, PCDHA9, PCDHA2, PCDHA3, PCDHA4, PCDHA5, PCDH9, PCDHA1, PCDH17, PCDHAC2, PCDHAC1, FAT4, PCDHA11, PCDHA12, PCDHA13	760	158	16787	2.23678	1	0.366323	9.28093
GOTERM_BP_DIRECT	GO:0000186~activation of MAPKK activity	8	0.965018	0.00549193	LAMTOR3, MAP3K4, CRKL, ZAK, RAP1A, RAF1, JAK2, FGF2	760	48	16787	3.68136	1	0.365221	9.48494
GOTERM_BP_DIRECT	GO:0048843~negative regulation of axon extension involved in axon guidance	6	0.723764	0.00555782	SEMA5B, SEMA6A, SEMA6D, WNT3A, SEMA3D, SEMA3A	760	26	16787	5.09727	1	0.361192	9.59339
GOTERM_BP_DIRECT	GO:0098609~cell-cell adhesion	23	2.77443	0.00617846	RTN4, COBLL1, SEPT2, STK38, CHMP5, RAN, VAPB, SWAP70, CBL, SNX1, LYPLA2, ELMO2, EPB41L1, CRKL, DDX3X, PAK2, UBFD1, SERBP1, FASN, SPTBN2, PCMT1, MAPRE1, PTPN1	760	272	16787	1.86775	1	0.384853	10.609
GOTERM_BP_DIRECT	GO:0032869~cellular response to insulin stimulus	11	1.3269	0.00629367	MYO5A, DRD1, WDTC1, SP1, CPEB2, SORBS1, FOXO1, OGT, INSR, PIK3R1, GHR	760	88	16787	2.76102	1	0.383015	10.7963
GOTERM_BP_DIRECT	GO:0034629~cellular protein complex localization	4	0.482509	0.00630116	SEH1L, SMAD7, RAN, WASL	760	9	16787	9.81696	1	0.376231	10.8085
GOTERM_BP_DIRECT	GO:0001657~ureteric bud development	7	0.844391	0.00670886	FGFR1, SMAD7, SALL1, SMAD5, SMAD3, SMAD2, RARB	760	38	16787	4.06887	1	0.387941	11.4684
GOTERM_BP_DIRECT	GO:0009790~embryo development	7	0.844391	0.00670886	CDK5R1, UBR3, CELF1, RICTOR, NRG1, STOX2, AKIRIN2	760	38	16787	4.06887	1	0.387941	11.4684
GOTERM_BP_DIRECT	GO:0008284~positive regulation of cell proliferation	35	4.22195	0.00680035	FGFR1, FGF7, FGF9, WNT3A, PTEN, SSR1, PHIP, HOXA3, HPSE2, CNOT6L, RARB, NRG1, APLN, INSR, FGF2, AKIRIN2, FLT3, DLL1, EPHA1, STAT3, PURA, PTHLH, SUZ12, NTRK3, CRKL, TNFSF13B, CCND2, VEGFA, HAS2, JAK2, CARM1, IKBKB, EIF5A2, HTR2A, ALOX12	760	481	16787	1.60725	1	0.385124	11.6158
GOTERM_BP_DIRECT	GO:0043066~negative regulation of apoptotic process	34	4.10133	0.00750763	CBX4, FOXO1, BCL2L2, PTEN, PHIP, BAG4, PAK2, DDX3X, PAX7, RARB, TRAF6, DNAJC3, PIK3R1, ARHGDIA, IHH, CDK1, SGK1, CBL, PIM1, SMAD3, RAF1, SIX4, HMGA2, STAT3, NOTCH2, BFAR, RPS6KA3, SON, CCND2, VEGFA, IKBKB, WNT7A, MED1, ALOX12	760	466	16787	1.61158	1	0.408547	12.7478
GOTERM_BP_DIRECT	GO:0030509~BMP signaling pathway	10	1.20627	0.00777739	RGMA, ACVR2A, SMAD7, SMAD5, TGFBR3, SKI, SMURF1, TMEM100, USP15, BMPR1A	760	77	16787	2.86859	1	0.41274	13.176
GOTERM_BP_DIRECT	GO:0021766~hippocampus development	9	1.08565	0.00794835	CDK5R1, PHLPP2, TSC1, RAN, EZH1, WNT3A, RELN, PAFAH1B1, EIF2B5	760	64	16787	3.10615	1	0.412841	13.4463
GOTERM_BP_DIRECT	GO:0090263~positive regulation of canonical Wnt signaling pathway	13	1.56815	0.0081123	DIXDC1, FGF9, WNT3A, PSMC4, PSMA5, RSPO3, LRP6, PSME3, AXIN2, EDA, LRRK1, FGF2, WNT7A	760	120	16787	2.39288	1	0.412668	13.7048
GOTERM_BP_DIRECT	GO:0048008~platelet-derived growth factor receptor signaling pathway	6	0.723764	0.008975	PTPRJ, BCR, CSRNP1, JAK2, PTEN, PLEKHA1	760	29	16787	4.56996	1	0.438416	15.0529
GOTERM_BP_DIRECT	GO:0031175~neuron projection development	12	1.44753	0.00901553	FGFR1, CDK5R1, PPP1R9A, SEPT2, BTG2, FRYL, CAMSAP1, UBE4B, MAP4, IKBKB, RAPGEF2, UHMK1	760	107	16787	2.47718	1	0.433353	15.1158
GOTERM_BP_DIRECT	GO:0016569~covalent chromatin modification	12	1.44753	0.0109927	AEBP2, ZMYND11, PHF19, TSPYL2, JARID2, ANP32E, CHD2, CBX4, TLK1, CBX2, CHD6, UBN1	760	110	16787	2.40962	1	0.493222	18.1286
GOTERM_BP_DIRECT	GO:0018105~peptidyl-serine phosphorylation	13	1.56815	0.0110663	CDK1, CLSPN, SGK1, CDK5R1, STK38, MKNK1, RICTOR, UHMK1, LATS2, PAK2, LMTK2, CAB39, AKT3	760	125	16787	2.29717	1	0.488856	18.2389
GOTERM_BP_DIRECT	GO:0030336~negative regulation of cell migration	11	1.3269	0.0114173	RECK, PTPRJ, DRD1, NISCH, RAP2C, SMAD7, NF1, PTEN, EPHA1, ARHGDIA, RNF41	760	96	16787	2.53093	1	0.493103	18.7624
GOTERM_BP_DIRECT	GO:0006366~transcription from RNA polymerase II promoter	36	4.34258	0.0115045	CCNT2, COPS2, LCORL, BACH2, ARID4A, ELL, TBP, PAX3, HOXA10, MYB, ALX4, NFIL3, NFATC3, TBPL1, PLAG1, TAF4, RREB1, NFRKB, GABPA, AFF4, SMAD2, SIX4, HMGA2, STAT3, SALL4, MEOX2, PRDM4, CSRNP1, TRPS1, ASH1L, SUPT16H, IRF4, PBX3, LCOR, ZFHX3, CLOCK	760	517	16787	1.53805	1	0.489306	18.8919
GOTERM_BP_DIRECT	GO:0031547~brain-derived neurotrophic factor receptor signaling pathway	3	0.361882	0.011526	BDNF, SLC9A6, RAPGEF2	760	4	16787	16.5661	1	0.483669	18.9238
GOTERM_BP_DIRECT	GO:0045892~negative regulation of transcription, DNA-templated	35	4.22195	0.0115687	BTAF1, COPS2, CDK5R1, ZBTB33, ARID4A, FOXK1, BTRC, CBX4, FOXO1, RORB, CBFA2T3, TFDP2, GATAD2A, BCL7A, TRAF6, MYB, NRG1, BHLHE41, CTBP2, JARID2, HMBOX1, RUNX1T1, KCTD1, UBE2I, SMAD2, SPEN, SIX4, HMGA2, FOXP1, PURA, TRIM33, SALL1, YWHAQ, ZFHX3, CLOCK	760	499	16787	1.54927	1	0.478802	18.9873
GOTERM_BP_DIRECT	GO:0034613~cellular protein localization	7	0.844391	0.0122513	CDC42, EYA1, LAMTOR3, TMEM33, WNT3A, AXIN2, LATS2	760	43	16787	3.59575	1	0.492471	19.9937
GOTERM_BP_DIRECT	GO:0006606~protein import into nucleus	8	0.965018	0.0126909	DRD1, IPO7, FGF9, RAN, NUP50, KPNA3, KPNA1, STAT3	760	56	16787	3.15545	1	0.498713	20.6356
GOTERM_BP_DIRECT	GO:0045664~regulation of neuron differentiation	5	0.603136	0.0134188	EYA1, CDK5R1, YWHAH, CASZ1, ZFHX3	760	21	16787	5.25909	1	0.512308	21.6877
GOTERM_BP_DIRECT	GO:0003007~heart morphogenesis	6	0.723764	0.0136194	FAT4, COL4A3BP, VEGFA, TGFBR3, FKBP1A, INSR	760	32	16787	4.14153	1	0.511654	21.9753
GOTERM_BP_DIRECT	GO:0007050~cell cycle arrest	14	1.68878	0.0136326	LAMTOR3, MAP2K1, ZAK, PRKAB2, PPM1A, SMAD3, STRADB, UHMK1, CUL2, NOTCH2, TSC1, PCBP4, CAB39, ZFHX3	760	144	16787	2.14746	1	0.506223	21.9943
GOTERM_BP_DIRECT	GO:0071300~cellular response to retinoic acid	9	1.08565	0.0145233	NTRK3, FZD10, WNT3A, SLC6A4, CYP26B1, RORB, OGT, ABL2, FZD4	760	71	16787	2.79991	1	0.522878	23.2591
GOTERM_BP_DIRECT	GO:0032147~activation of protein kinase activity	7	0.844391	0.0151745	CLSPN, VEGFA, WNK1, CAB39, STRADB, TRAF6, INSR	760	45	16787	3.43594	1	0.532868	24.1716
GOTERM_BP_DIRECT	GO:0000165~MAPK cascade	21	2.53317	0.0152008	FGFR1, LAMTOR3, FGF7, MAP2K1, KL, FGF9, MAP2K3, NF1, RAF1, PAQR3, MAP3K4, PSMC4, MAPK6, PSMA5, SPTBN2, PSME3, JAK2, SPRED1, NRG1, RAPGEF2, FGF2	760	261	16787	1.77721	1	0.527898	24.2082
GOTERM_BP_DIRECT	GO:0017148~negative regulation of translation	8	0.965018	0.0152327	DDX3X, BTG2, TSC1, CPEB3, CELF1, CAPRIN1, SAMD4A, PURA	760	58	16787	3.04664	1	0.523161	24.2527
GOTERM_BP_DIRECT	GO:0032922~circadian regulation of gene expression	8	0.965018	0.0152327	PRKCDBP, RORA, OGT, BHLHE41, ZFHX3, PPP1CB, CLOCK, NRIP1	760	58	16787	3.04664	1	0.523161	24.2527
GOTERM_BP_DIRECT	GO:0045747~positive regulation of Notch signaling pathway	6	0.723764	0.0154696	EYA1, DLL4, TSPAN5, DLL1, JAG1, STAT3	760	33	16787	4.01603	1	0.52326	24.5817
GOTERM_BP_DIRECT	GO:0050731~positive regulation of peptidyl-tyrosine phosphorylation	10	1.20627	0.0155232	FGF7, PAK2, VEGFA, RELN, JAK2, RICTOR, NRG1, LRRK1, GHR, HTR2A	760	86	16787	2.56839	1	0.519188	24.656
GOTERM_BP_DIRECT	GO:0008283~cell proliferation	27	3.25694	0.0161038	ZMYND11, COPS2, CDK5R1, ZAK, CBFA2T3, PTEN, COL4A3BP, FRAT2, AXIN2, BHLHE41, NRG1, CDK1, PIM1, RAF1, ITGA2, SKI, APPL1, MXD1, CDC27, CDC25A, TACC1, STAT3, SH2D2A, PRDM4, TNFSF13B, MAPRE1, LRP2	760	367	16787	1.62501	1	0.527027	25.456
GOTERM_BP_DIRECT	GO:0021987~cerebral cortex development	8	0.965018	0.0181169	CCDC85C, TSC1, FAT4, NF1, LRP6, PAFAH1B1, GNG12, TACC1	760	60	16787	2.94509	1	0.564366	28.1683
GOTERM_BP_DIRECT	GO:0006607~NLS-bearing protein import into nucleus	5	0.603136	0.0184891	TRPS1, IPO5, KPNA3, TNPO1, KPNA1	760	23	16787	4.80177	1	0.566588	28.6594
GOTERM_BP_DIRECT	GO:0045860~positive regulation of protein kinase activity	7	0.844391	0.0185487	PPP1R9A, MAP2K3, RASSF2, MMD, RAP1A, RELN, RAPGEF2	760	47	16787	3.28973	1	0.562629	28.7377
GOTERM_BP_DIRECT	GO:0060117~auditory receptor cell development	3	0.361882	0.0186368	FGFR1, SLC4A7, PAFAH1B1	760	5	16787	13.2529	1	0.559302	28.8534
GOTERM_BP_DIRECT	GO:0003161~cardiac conduction system development	3	0.361882	0.0186368	CDC42, NRG1, BMPR1A	760	5	16787	13.2529	1	0.559302	28.8534
GOTERM_BP_DIRECT	GO:0036035~osteoclast development	3	0.361882	0.0186368	PAFAH1B1, LRRK1, FOXP1	760	5	16787	13.2529	1	0.559302	28.8534
GOTERM_BP_DIRECT	GO:0050927~positive regulation of positive chemotaxis	4	0.482509	0.0187446	NTRK3, VEGFA, SMAD3, ITGA2	760	13	16787	6.79636	1	0.556425	28.9946
GOTERM_BP_DIRECT	GO:0007517~muscle organ development	10	1.20627	0.0190624	BVES, FOXK1, MRAS, CHD2, PAX3, SOX6, CD164, ALX4, JPH1, ZFHX3	760	89	16787	2.48182	1	0.55764	29.4096
GOTERM_BP_DIRECT	GO:0045859~regulation of protein kinase activity	6	0.723764	0.0196565	CDC42, CCNE1, TSPYL2, TSC1, PRKAB2, TTN	760	35	16787	3.78654	1	0.563989	30.1792
GOTERM_BP_DIRECT	GO:0043161~proteasome-mediated ubiquitin-dependent protein catabolic process	17	2.05066	0.0203863	RAD23B, TBL1XR1, CDK1, BTRC, ABTB2, UBE4B, CDC27, RNF222, CD2AP, BFAR, PSMC4, PSMA5, RNF24, PSME3, SIAH1, SMURF1, CLOCK	760	201	16787	1.86815	1	0.57254	31.1138
GOTERM_BP_DIRECT	GO:0030512~negative regulation of transforming growth factor beta receptor signaling pathway	8	0.965018	0.0213647	SMAD7, PPM1A, SMAD3, TGFBR3, SMAD2, SKI, SMURF1, MTMR4	760	62	16787	2.85008	1	0.585032	32.3482
GOTERM_BP_DIRECT	GO:0000187~activation of MAPK activity	11	1.3269	0.0216485	NTRK3, IRAK2, CDK1, MAP2K1, MAP2K3, TRAF6, NRG1, FGF2, INSR, TAB3, GHR	760	106	16787	2.29217	1	0.585192	32.7024
GOTERM_BP_DIRECT	GO:0036092~phosphatidylinositol-3-phosphate biosynthetic process	7	0.844391	0.0224025	FGFR1, FGF7, KL, FGF9, SYNJ1, FGF2, PIK3R1	760	49	16787	3.15545	1	0.593189	33.6348
GOTERM_BP_DIRECT	GO:0048009~insulin-like growth factor receptor signaling pathway	4	0.482509	0.0230698	IGF2R, CRIM1, PIK3R1, GHR	760	14	16787	6.3109	1	0.599456	34.4498
GOTERM_BP_DIRECT	GO:0031929~TOR signaling	4	0.482509	0.0230698	CCDC88A, EIF4EBP2, RICTOR, FNIP1	760	14	16787	6.3109	1	0.599456	34.4498
GOTERM_BP_DIRECT	GO:0000902~cell morphogenesis	8	0.965018	0.0231311	FRYL, COL4A3BP, TFCP2L1, SOX6, STRADB, SIDT2, NRG1, MED1	760	63	16787	2.80485	1	0.595888	34.5241
GOTERM_BP_DIRECT	GO:0050679~positive regulation of epithelial cell proliferation	8	0.965018	0.0231311	EYA1, FGF7, FGF9, VEGFA, LAMC1, FOXP1, BMPR1A, IHH	760	63	16787	2.80485	1	0.595888	34.5241
GOTERM_BP_DIRECT	GO:0014066~regulation of phosphatidylinositol 3-kinase signaling	9	1.08565	0.0243671	FGFR1, FGF7, KL, FGF9, PIP4K2A, NRG1, FGF2, PIK3R1, CD28	760	78	16787	2.54863	1	0.610712	36.0072
GOTERM_BP_DIRECT	GO:0030010~establishment of cell polarity	5	0.603136	0.0246043	RAB11FIP2, WWC1, RICTOR, WNT7A, WEE1	760	25	16787	4.41763	1	0.609862	36.2881
GOTERM_BP_DIRECT	GO:0070423~nucleotide-binding oligomerization domain containing signaling pathway	5	0.603136	0.0246043	IRAK2, UBE2V1, TRAF6, IKBKB, TAB3	760	25	16787	4.41763	1	0.609862	36.2881
GOTERM_BP_DIRECT	GO:0016032~viral process	24	2.89505	0.0258901	ZMYND11, TAF4, RAN, BTRC, NLRX1, UBE2I, TBP, SPEN, UBN1, STAT3, CUL2, FBXW7, SP1, DDX3X, PAK2, IPO7, SEH1L, NUP210, NUP50, IPO5, CARM1, TRAM1, TNPO1, PIK3R1	760	329	16787	1.61129	1	0.624425	37.7909
GOTERM_BP_DIRECT	GO:0046854~phosphatidylinositol phosphorylation	10	1.20627	0.0262049	FGFR1, FGF7, KL, FGF9, PIP4K2A, IP6K1, NRG1, FGF2, PIK3R1, CD28	760	94	16787	2.3498	1	0.624577	38.1538
GOTERM_BP_DIRECT	GO:0007269~neurotransmitter secretion	7	0.844391	0.0267614	PPFIA2, STX1A, PTPRN2, STXBP1, CASK, WNT7A, UNC13A	760	51	16787	3.03171	1	0.628108	38.7902
GOTERM_BP_DIRECT	GO:0035773~insulin secretion involved in cellular response to glucose stimulus	3	0.361882	0.0271244	RAB11FIP2, PTPRN2, RAF1	760	6	16787	11.0441	1	0.62888	39.202
GOTERM_BP_DIRECT	GO:0038092~nodal signaling pathway	3	0.361882	0.0271244	SMAD3, SMAD2, TGIF2	760	6	16787	11.0441	1	0.62888	39.202
GOTERM_BP_DIRECT	GO:0043407~negative regulation of MAP kinase activity	6	0.723764	0.027223	PTPRJ, STK38, NF1, SMPD1, PTPN1, PAQR3	760	38	16787	3.4876	1	0.62603	39.3134
GOTERM_BP_DIRECT	GO:0048821~erythrocyte development	4	0.482509	0.0278886	SLC11A2, ARID4A, SOX6, MED1	760	15	16787	5.89018	1	0.630884	40.0604
GOTERM_BP_DIRECT	GO:0060397~JAK-STAT cascade involved in growth hormone signaling pathway	4	0.482509	0.0278886	JAK2, PTPN1, STAT3, GHR	760	15	16787	5.89018	1	0.630884	40.0604
GOTERM_BP_DIRECT	GO:0002053~positive regulation of mesenchymal cell proliferation	5	0.603136	0.0280673	FGFR1, FGF9, VEGFA, FOXP1, BMPR1A	760	26	16787	4.24772	1	0.629157	40.2595
GOTERM_BP_DIRECT	GO:0007155~cell adhesion	31	3.73945	0.0285007	PCDHA6, PCDHA7, PCDHA2, NUAK1, PCDHA3, PCDHA4, PCDHA5, CASK, ITGA10, PCDHA1, PCDHAC2, PCDHAC1, ISLR, WISP1, ARHGAP5, SORBS1, COL12A1, CNTNAP1, PCDHA11, RS1, B4GALT1, HAPLN1, SVEP1, ITGA2, PCDH17, CD164, PKP1, RELN, LAMC1, OMG, ABL2	760	460	16787	1.48855	1	0.630811	40.7397
GOTERM_BP_DIRECT	GO:0043087~regulation of GTPase activity	8	0.965018	0.0290279	TBC1D15, BVES, SYDE2, NF1, PAFAH1B1, RICTOR, PRKG1, EPHA1	760	66	16787	2.67735	1	0.633632	41.3189
GOTERM_BP_DIRECT	GO:0035264~multicellular organism growth	9	1.08565	0.0297537	PLAG1, CDC42, TBL1XR1, TARBP2, WDTC1, SPTBN2, RARB, RBBP6, PLEKHA1	760	81	16787	2.45424	1	0.638877	42.1076
GOTERM_BP_DIRECT	GO:0006605~protein targeting	6	0.723764	0.030104	TRAK2, MYO1C, TRAK1, KATNB1, YWHAQ, AKAP6	760	39	16787	3.39818	1	0.639315	42.4847
GOTERM_BP_DIRECT	GO:0007519~skeletal muscle tissue development	7	0.844391	0.031648	CCNT2, BVES, MEOX2, KCNAB1, NF1, SIX4, FOXP1	760	53	16787	2.9173	1	0.6541	44.1192
GOTERM_BP_DIRECT	GO:0030307~positive regulation of cell growth	9	1.08565	0.0317176	CDC42, SGK1, EXTL3, RPS6KA3, DDX3X, AKAP6, ACSL4, NRG1, ALOX12	760	82	16787	2.42431	1	0.651074	44.1918
GOTERM_BP_DIRECT	GO:0008543~fibroblast growth factor receptor signaling pathway	9	1.08565	0.0317176	FGFR1, FGF7, FAT4, KL, FGF9, CBL, SHOC2, SPRED1, FGF2	760	82	16787	2.42431	1	0.651074	44.1918
GOTERM_BP_DIRECT	GO:0035329~hippo signaling	5	0.603136	0.0318056	PJA2, FAT4, WWC1, AMOTL1, LATS2	760	27	16787	4.0904	1	0.648301	44.2836
GOTERM_BP_DIRECT	GO:0008285~negative regulation of cell proliferation	28	3.37756	0.03195	E2F7, CBFA2T3, PTEN, CUL2, RARB, ASPH, AXIN2, RAPGEF2, FGF2, B4GALT1, PTPRJ, CTBP2, MAP2K1, JARID2, RAF1, SMAD2, DLL1, SKI, CD164, STAT3, PTHLH, NOTCH2, PPM1D, BTG2, TSC1, DLL4, JAK2, RNF41	760	409	16787	1.51215	1	0.646224	44.4337
GOTERM_BP_DIRECT	GO:0006351~transcription, DNA-templated	106	12.7865	0.0320383	LMO3, ATP1B4, CBX4, FOXO1, RORB, CBX2, RORA, MAMSTR, MIER1, MAP3K9, MED26, MIER3, RARB, AKIRIN2, ZNF449, RCOR3, MTPAP, SUZ12, TRIM33, TGIF2, ATXN1L, ZNF436, FGFR1, LITAF, GPBP1L1, TFCP2L1, SOX6, NR2C2, HOXA3, DDX3X, CNOT6L, ELK4, TFDP2, CASZ1, PLAG1, AEBP2, ZMYM2, ZBTB46, SMAD7, SMAD5, KCTD1, SMAD3, SMAD2, SKI, ZBTB44, ZBTB43, FOXP1, ZFHX4, HOXB7, DMTF1, SALL1, CCNT2, ZBTB33, ZNF518B, ZBTB34, FOX…	760	1952	16787	1.19946	1	0.643522	44.5253
GOTERM_BP_DIRECT	GO:0030326~embryonic limb morphogenesis	6	0.723764	0.0331697	FGFR1, SALL4, FGF9, CYP26B1, HOXA10, SKI	760	40	16787	3.31322	1	0.652797	45.6871
GOTERM_BP_DIRECT	GO:0070507~regulation of microtubule cytoskeleton organization	4	0.482509	0.033198	DIXDC1, CDK5R1, WNT3A, PAFAH1B1	760	16	16787	5.52204	1	0.64946	45.7158
GOTERM_BP_DIRECT	GO:0051897~positive regulation of protein kinase B signaling	9	1.08565	0.0359072	PTPRJ, BAG4, HPSE, FAM110C, RICTOR, NRG1, FGF2, INSR, CD28	760	84	16787	2.36659	1	0.675113	48.4035
GOTERM_BP_DIRECT	GO:0045668~negative regulation of osteoblast differentiation	6	0.723764	0.0364227	FGFR1, NBR1, SMAD3, SKI, RORB, AXIN2	760	41	16787	3.23241	1	0.676853	48.9005
GOTERM_BP_DIRECT	GO:0051549~positive regulation of keratinocyte migration	3	0.361882	0.0368501	FGF7, HAS2, EPB41L4B	760	7	16787	9.46635	1	0.677665	49.309
GOTERM_BP_DIRECT	GO:0030050~vesicle transport along actin filament	3	0.361882	0.0368501	MYO5A, MYRIP, WASL	760	7	16787	9.46635	1	0.677665	49.309
GOTERM_BP_DIRECT	GO:0045727~positive regulation of translation	7	0.844391	0.0370815	TARBP2, UPF3B, DDX3X, CPEB3, ITGA2, SAMD4A, CD28	760	55	16787	2.81122	1	0.6765	49.529
GOTERM_BP_DIRECT	GO:0050852~T cell receptor signaling pathway	13	1.56815	0.0378965	PTPRJ, BTRC, UBE2V1, PTEN, DENND1B, PAK2, PSMC4, PSMA5, PSME3, TRAF6, IKBKB, PIK3R1, CD28	760	149	16787	1.92715	1	0.681126	50.2964
GOTERM_BP_DIRECT	GO:0042733~embryonic digit morphogenesis	7	0.844391	0.0400084	ZAK, SALL1, GNA12, ALX4, WNT7A, BMPR1A, IHH	760	56	16787	2.76102	1	0.697805	52.2341
GOTERM_BP_DIRECT	GO:0007605~sensory perception of sound	12	1.44753	0.0405776	FGFR1, EYA4, ATP2B2, EYA1, DIAPH1, GRM7, SOBP, LRIG1, LRIG2, PAX3, FZD4, ESPN	760	134	16787	1.97804	1	0.699656	52.744
GOTERM_BP_DIRECT	GO:0001934~positive regulation of protein phosphorylation	12	1.44753	0.0405776	NTRK3, ACVR2A, CCND1, CCND2, ATG14, WNT3A, VEGFA, PELI2, OGT, AXIN2, INSR, FNIP1	760	134	16787	1.97804	1	0.699656	52.744
GOTERM_BP_DIRECT	GO:0045599~negative regulation of fat cell differentiation	6	0.723764	0.0434985	WNT3A, RUNX1T1, SMAD3, FOXO1, RORA, JAG1	760	43	16787	3.08207	1	0.721827	55.2807
GOTERM_BP_DIRECT	GO:0098779~mitophagy in response to mitochondrial depolarization	12	1.44753	0.0443958	HAPLN1, MAP2K1, ATG14, EIF2S1, ATG13, MEX3C, PEX13, SMURF1, PRKG1, IPPK, MYLK, NR2C2	760	136	16787	1.94896	1	0.726003	56.0338
GOTERM_BP_DIRECT	GO:0046326~positive regulation of glucose import	5	0.603136	0.0446926	SORBS1, PTH, RAP1A, INSR, PIK3R1	760	30	16787	3.68136	1	0.725211	56.2803
GOTERM_BP_DIRECT	GO:0001709~cell fate determination	4	0.482509	0.0452634	NOTCH2, CYP26B1, DLL1, JAG1	760	18	16787	4.90848	1	0.726637	56.7506
GOTERM_BP_DIRECT	GO:0030705~cytoskeleton-dependent intracellular transport	4	0.482509	0.0452634	KIF1B, KIF5A, KIF5C, TUBA1A	760	18	16787	4.90848	1	0.726637	56.7506
GOTERM_BP_DIRECT	GO:0006661~phosphatidylinositol biosynthetic process	7	0.844391	0.0462904	MTMR3, SYNJ1, PIP4K2A, PTEN, FGF2, PIK3R1, MTMR4	760	58	16787	2.66581	1	0.731619	57.5848
GOTERM_BP_DIRECT	GO:0043065~positive regulation of apoptotic process	22	2.6538	0.0468218	ZNF622, CDK19, ZAK, ZMAT3, NF1, FOXO1, ARHGEF9, HMGA2, LATS2, NTRK3, TRIM35, MTCH2, DDX3X, IGF2R, MAP3K9, SOS2, RASSF2, SMPD1, SIAH1, RARB, TRAF6, EIF2B5	760	313	16787	1.55252	1	0.732635	58.0104
GOTERM_BP_DIRECT	GO:0023014~signal transduction by protein phosphorylation	6	0.723764	0.0473241	ACVR2A, PAK2, TAOK1, CAB39, INSR, BMPR1A	760	44	16787	3.01202	1	0.73341	58.409
GOTERM_BP_DIRECT	GO:0033601~positive regulation of mammary gland epithelial cell proliferation	3	0.361882	0.0476848	CCND1, RREB1, MED1	760	8	16787	8.28306	1	0.733101	58.693
GOTERM_BP_DIRECT	GO:0007183~SMAD protein complex assembly	3	0.361882	0.0476848	SMAD3, FKBP1A, SMAD2	760	8	16787	8.28306	1	0.733101	58.693
GOTERM_BP_DIRECT	GO:2000727~positive regulation of cardiac muscle cell differentiation	3	0.361882	0.0476848	WNT3A, NRG1, FOXP1	760	8	16787	8.28306	1	0.733101	58.693
GOTERM_BP_DIRECT	GO:0097237~cellular response to toxic substance	3	0.361882	0.0476848	PPP1R9A, ABTB2, OGT	760	8	16787	8.28306	1	0.733101	58.693
GOTERM_BP_DIRECT	GO:0002223~stimulatory C-type lectin receptor signaling pathway	10	1.20627	0.0481555	PAK2, PSMC4, PSMA5, BTRC, RAF1, UBE2V1, PSME3, TRAF6, IKBKB, TAB3	760	105	16787	2.10363	1	0.733623	59.0609
GOTERM_BP_DIRECT	GO:0060325~face morphogenesis	5	0.603136	0.0495472	CSRNP1, LRP6, SKI, ASPH, PLEKHA1	760	31	16787	3.56261	1	0.740894	60.1306
GOTERM_BP_DIRECT	GO:0048167~regulation of synaptic plasticity	5	0.603136	0.0495472	ATP2B2, EIF4EBP2, YWHAH, CPEB3, RAPGEF2	760	31	16787	3.56261	1	0.740894	60.1306
GOTERM_BP_DIRECT	GO:0010977~negative regulation of neuron projection development	6	0.723764	0.0513428	DCC, BAG5, WNT3A, PAFAH1B1, SEMA3A, PAQR3	760	45	16787	2.94509	1	0.750677	61.4718
GOTERM_BP_DIRECT	GO:0007595~lactation	6	0.723764	0.0513428	ATP7A, ATP2B2, CCND1, VEGFA, APLN, MED1	760	45	16787	2.94509	1	0.750677	61.4718
GOTERM_BP_DIRECT	GO:0006974~cellular response to DNA damage stimulus	16	1.93004	0.0543166	SGK1, SHPRH, NUAK1, TAOK1, ZMAT3, CBL, SIRT4, FOXO1, CHEK1, RBBP6, FBXW7, CCND1, BTG2, CHD2, TLK1, TRAF6	760	210	16787	1.68291	1	0.767643	63.5998
GOTERM_BP_DIRECT	GO:0006493~protein O-linked glycosylation	5	0.603136	0.0546797	GALNT1, GALNT7, TRAK2, TRAK1, OGT	760	32	16787	3.45127	1	0.767152	63.8519
GOTERM_BP_DIRECT	GO:0016236~macroautophagy	8	0.965018	0.0557135	MTMR3, GABARAPL1, LAMTOR3, ATG14, NBR1, ATG13, PRKAB2, WIPI2	760	76	16787	2.32507	1	0.77089	64.5606
GOTERM_BP_DIRECT	GO:0009887~organ morphogenesis	9	1.08565	0.0563366	NOTCH2, SEMA6A, CRKL, TRPS1, ITGA2, PAX3, BHLHE41, FGF2, PNPLA6	760	92	16787	2.1608	1	0.771998	64.9813
GOTERM_BP_DIRECT	GO:0001933~negative regulation of protein phosphorylation	7	0.844391	0.0568015	PID1, NTRK3, ATG14, LRP6, PTEN, INSR, PAQR3	760	61	16787	2.53471	1	0.772121	65.2922
GOTERM_BP_DIRECT	GO:0001659~temperature homeostasis	4	0.482509	0.05919	DRD1, FOXO1, STAT3, HTR2A	760	20	16787	4.41763	1	0.783621	66.8487
GOTERM_BP_DIRECT	GO:0031572~G2 DNA damage checkpoint	4	0.482509	0.05919	CLSPN, CDC14B, TAOK1, CHEK1	760	20	16787	4.41763	1	0.783621	66.8487
GOTERM_BP_DIRECT	GO:0017015~regulation of transforming growth factor beta receptor signaling pathway	4	0.482509	0.05919	TRIM33, SMAD7, SMAD3, SMAD2	760	20	16787	4.41763	1	0.783621	66.8487
GOTERM_BP_DIRECT	GO:0050771~negative regulation of axonogenesis	4	0.482509	0.05919	RTN4, OMG, PTEN, ARHGDIA	760	20	16787	4.41763	1	0.783621	66.8487
GOTERM_BP_DIRECT	GO:0042473~outer ear morphogenesis	3	0.361882	0.0595087	FGFR1, EYA1, SALL1	760	9	16787	7.36272	1	0.782815	67.0514
GOTERM_BP_DIRECT	GO:0050966~detection of mechanical stimulus involved in sensory perception of pain	3	0.361882	0.0595087	TRPA1, ITGA2, HTR2A	760	9	16787	7.36272	1	0.782815	67.0514
GOTERM_BP_DIRECT	GO:0010863~positive regulation of phospholipase C activity	3	0.361882	0.0595087	FGFR1, ABL2, FGF2	760	9	16787	7.36272	1	0.782815	67.0514
GOTERM_BP_DIRECT	GO:0061314~Notch signaling involved in heart development	3	0.361882	0.0595087	NOTCH2, DLL4, JAG1	760	9	16787	7.36272	1	0.782815	67.0514
GOTERM_BP_DIRECT	GO:0048538~thymus development	6	0.723764	0.0599604	CRKL, HOXA3, MAP2K1, JARID2, RAF1, SIX4	760	47	16787	2.81976	1	0.78278	67.3365
GOTERM_BP_DIRECT	GO:0050808~synapse organization	5	0.603136	0.060088	MYO5A, ATP2B2, SNCG, SLC9A6, TSC1	760	33	16787	3.34669	1	0.780903	67.4167
GOTERM_BP_DIRECT	GO:0006977~DNA damage response, signal transduction by p53 class mediator resulting in cell cycle arrest	7	0.844391	0.0605983	CDK1, BTG2, CNOT6L, PCBP4, E2F7, TFDP2, CARM1	760	62	16787	2.49382	1	0.781217	67.7353
GOTERM_BP_DIRECT	GO:0007416~synapse assembly	7	0.844391	0.0605983	DRD1, BDNF, WNT3A, SPTBN2, NRG1, WNT7A, PTEN	760	62	16787	2.49382	1	0.781217	67.7353
GOTERM_BP_DIRECT	GO:0043123~positive regulation of I-kappaB kinase/NF-kappaB signaling	13	1.56815	0.0615765	LITAF, GOLT1B, PPM1A, UBE2V1, UBE2I, FKBP1A, EDAR, TMEM9B, ATP2C1, MIER1, PELI2, IKBKB, TRAF6	760	161	16787	1.78352	1	0.784138	68.3379
GOTERM_BP_DIRECT	GO:0007010~cytoskeleton organization	13	1.56815	0.0615765	PHIP, SEMA6A, CCDC6, ZMYM2, ZAK, DIAPH1, CAMSAP1, SPTBN2, CNTNAP1, GAN, TUBA1A, CD2AP, ELMO2	760	161	16787	1.78352	1	0.784138	68.3379
GOTERM_BP_DIRECT	GO:0032436~positive regulation of proteasomal ubiquitin-dependent protein catabolic process	7	0.844391	0.0645422	RFWD2, RNF144B, SMAD7, ANKIB1, RNF138, RNF217, CBFA2T3	760	63	16787	2.45424	1	0.797535	70.1005
GOTERM_BP_DIRECT	GO:0050919~negative chemotaxis	5	0.603136	0.065769	SEMA5B, SEMA6A, SEMA6D, SEMA3D, SEMA3A	760	34	16787	3.24826	1	0.801361	70.8021
GOTERM_BP_DIRECT	GO:0001932~regulation of protein phosphorylation	5	0.603136	0.065769	PHIP, CCDC88A, CCDC88C, ATG14, FNIP1	760	34	16787	3.24826	1	0.801361	70.8021
GOTERM_BP_DIRECT	GO:1900087~positive regulation of G1/S transition of mitotic cell cycle	4	0.482509	0.0668186	DDX3X, PLRG1, CCND2, LSM11	760	21	16787	4.20727	1	0.804191	71.39
GOTERM_BP_DIRECT	GO:0030325~adrenal gland development	4	0.482509	0.0668186	SALL1, NF1, HMGA2, INSR	760	21	16787	4.20727	1	0.804191	71.39
GOTERM_BP_DIRECT	GO:0043473~pigmentation	4	0.482509	0.0668186	ATP7A, NF1, EDAR, EDA	760	21	16787	4.20727	1	0.804191	71.39
GOTERM_BP_DIRECT	GO:0051894~positive regulation of focal adhesion assembly	4	0.482509	0.0668186	PTPRJ, TSC1, VEGFA, SMAD3	760	21	16787	4.20727	1	0.804191	71.39
GOTERM_BP_DIRECT	GO:0021762~substantia nigra development	6	0.723764	0.0693493	CDC42, YWHAH, FGF9, GLUD1, YWHAQ, FGF2	760	49	16787	2.70467	1	0.813999	72.762
GOTERM_BP_DIRECT	GO:0009952~anterior/posterior pattern specification	8	0.965018	0.0696129	ACVR2A, CRKL, HOXA3, BTG2, HOXB7, HOXA10, SMAD2, ALX4	760	80	16787	2.20882	1	0.812902	72.9012
GOTERM_BP_DIRECT	GO:0006814~sodium ion transport	8	0.965018	0.0696129	SGK1, SLC12A2, SCN3A, ATP1B4, SLC4A8, SLC13A3, SCN8A, SLC4A4	760	80	16787	2.20882	1	0.812902	72.9012
GOTERM_BP_DIRECT	GO:0006886~intracellular protein transport	17	2.05066	0.0698813	STX1A, SYNRG, NAPG, SYNDIG1, RAN, SNX1, DSCR3, TBC1D15, MYRIP, YWHAH, IPO7, STX17, IPO5, TLK1, XPO7, TNPO1, GGA3	760	236	16787	1.5911	1	0.811838	73.0424
GOTERM_BP_DIRECT	GO:0006811~ion transport	11	1.3269	0.0703358	TMC7, SLC36A1, SLC9A8, SLC9A6, SLC12A2, SLC20A2, AQP11, TRPA1, SLC24A1, WNK1, SLC1A1	760	130	16787	1.869	1	0.811649	73.2797
GOTERM_BP_DIRECT	GO:0001974~blood vessel remodeling	5	0.603136	0.071719	ATP7A, HOXA3, RSPO3, DLL4, JAG1	760	35	16787	3.15545	1	0.815699	73.9901
GOTERM_BP_DIRECT	GO:2001224~positive regulation of neuron migration	3	0.361882	0.0722105	SEMA6A, SEMA3A, RAPGEF2	760	10	16787	6.62645	1	0.815659	74.2381
GOTERM_BP_DIRECT	GO:0048708~astrocyte differentiation	3	0.361882	0.0722105	SOX6, STAT3, EIF2B5	760	10	16787	6.62645	1	0.815659	74.2381
GOTERM_BP_DIRECT	GO:0032486~Rap protein signal transduction	3	0.361882	0.0722105	RAP2C, RAP1A, RAPGEF2	760	10	16787	6.62645	1	0.815659	74.2381
GOTERM_BP_DIRECT	GO:2001214~positive regulation of vasculogenesis	3	0.361882	0.0722105	RAP1A, TMEM100, RAPGEF2	760	10	16787	6.62645	1	0.815659	74.2381
GOTERM_BP_DIRECT	GO:0046621~negative regulation of organ growth	3	0.361882	0.0722105	SLC6A4, WWC1, PTEN	760	10	16787	6.62645	1	0.815659	74.2381
GOTERM_BP_DIRECT	GO:0061045~negative regulation of wound healing	3	0.361882	0.0722105	CASK, SMAD3, FGF2	760	10	16787	6.62645	1	0.815659	74.2381
GOTERM_BP_DIRECT	GO:0014068~positive regulation of phosphatidylinositol 3-kinase signaling	7	0.844391	0.0728712	FGFR1, FLT3, CBL, RELN, JAK2, NRG1, CD28	760	65	16787	2.37872	1	0.816372	74.5681
GOTERM_BP_DIRECT	GO:0007018~microtubule-based movement	8	0.965018	0.0733833	KIF23, KIF3B, DYNC1LI2, KIF1B, KIF5A, KIF5C, KIF21A, SH3GL2	760	81	16787	2.18155	1	0.816422	74.8211
GOTERM_BP_DIRECT	GO:2000463~positive regulation of excitatory postsynaptic potential	4	0.482509	0.0748699	STX1A, RELN, WNT7A, PTEN	760	22	16787	4.01603	1	0.82069	75.5422
GOTERM_BP_DIRECT	GO:0045921~positive regulation of exocytosis	4	0.482509	0.0748699	RAB9A, STXBP5, VSNL1, NCS1	760	22	16787	4.01603	1	0.82069	75.5422
GOTERM_BP_DIRECT	GO:0030501~positive regulation of bone mineralization	5	0.603136	0.0779336	ACVR2A, KL, PTH, SMAD3, BMPR1A	760	36	16787	3.0678	1	0.831254	76.967
GOTERM_BP_DIRECT	GO:0051453~regulation of intracellular pH	5	0.603136	0.0779336	SLC9A8, SLC9A6, SLC4A8, SLC4A7, SLC4A4	760	36	16787	3.0678	1	0.831254	76.967
GOTERM_BP_DIRECT	GO:0043547~positive regulation of GTPase activity	34	4.10133	0.0783304	ARFGAP2, FGFR1, FGF7, FGF9, RASGEF1B, CYTH3, ARFGEF2, DENND2C, ARHGAP5, ARHGAP20, SOS2, AXIN2, RAPGEF2, NRG1, FGF2, ARHGDIA, EIF2B5, ELMOD1, LAMTOR3, BCR, KL, NF1, SIPA1L2, ARHGEF9, FNIP1, DENND1B, ARHGAP32, FZD10, STXBP5, SPTBN2, RAP1A, JAK2, DENND4A, TBC1D20	760	564	16787	1.33156	1	0.83075	77.1457
GOTERM_BP_DIRECT	GO:0007275~multicellular organism development	32	3.86007	0.0788466	MRAS, DZIP1, PRTG, JAG1, SOX6, PHC3, G2E3, HOXA3, HOXA10, FRAT2, SPRED1, RS1, IHH, ZMYM2, RREB1, PIM1, DIEXF, DLL1, MXD1, HMGA2, CD164, FZD4, NOTCH2, EYA4, WDR47, FZD10, DCAF7, SALL4, MEOX2, HOXB7, PKP1, SIAH1	760	526	16787	1.34377	1	0.830727	77.3763
GOTERM_BP_DIRECT	GO:0075733~intracellular transport of virus	6	0.723764	0.0795013	SEH1L, RAN, NUP210, NUP50, KPNA3, KPNA1	760	51	16787	2.59861	1	0.831252	77.6655
GOTERM_BP_DIRECT	GO:0016925~protein sumoylation	10	1.20627	0.0797614	SUMO3, PHC3, EYA1, SEH1L, NUP210, NUP50, CBX4, UBE2I, CBX2, SENP6	760	116	16787	1.90415	1	0.830224	77.7794
GOTERM_BP_DIRECT	GO:0030182~neuron differentiation	9	1.08565	0.082951	COPS2, ATP2B2, CDK5R1, PTPRD, FZD10, MAP2K1, WNT3A, PTPRR, FZD4	760	100	16787	1.98793	1	0.840365	79.1326
GOTERM_BP_DIRECT	GO:0006469~negative regulation of protein kinase activity	9	1.08565	0.082951	TARBP2, DRD1, PPM1E, PAK2, NF1, LRP6, SOCS6, DNAJC3, EPHA1	760	100	16787	1.98793	1	0.840365	79.1326
GOTERM_BP_DIRECT	GO:0007268~chemical synaptic transmission	17	2.05066	0.0830032	MYO5A, SNCG, PTPRD, KIF5A, SLC6A4, CACNB1, HTR4, NPTX1, SYPL1, GRM7, LRP6, CACNA1E, PAFAH1B1, SLC1A1, UNC13A, USP14, HTR2A	760	242	16787	1.55165	1	0.838581	79.1541
GOTERM_BP_DIRECT	GO:0009880~embryonic pattern specification	4	0.482509	0.083327	SMAD5, LRP6, SMAD3, SMAD2	760	23	16787	3.84142	1	0.837808	79.2869
GOTERM_BP_DIRECT	GO:0060999~positive regulation of dendritic spine development	4	0.482509	0.083327	PPP1R9A, MAPK6, CPEB3, NRG1	760	23	16787	3.84142	1	0.837808	79.2869
GOTERM_BP_DIRECT	GO:0030177~positive regulation of Wnt signaling pathway	5	0.603136	0.0844075	RSPO3, SALL1, PPM1A, SKI, FZD4	760	37	16787	2.98489	1	0.839814	79.7242
GOTERM_BP_DIRECT	GO:0018107~peptidyl-threonine phosphorylation	5	0.603136	0.0844075	CDK1, CDK5R1, LMTK2, WNK1, CHEK1	760	37	16787	2.98489	1	0.839814	79.7242
GOTERM_BP_DIRECT	GO:0051028~mRNA transport	6	0.723764	0.0848591	HNRNPA3, MYO1C, KIF5C, G3BP2, XPO7, EIF5A2	760	52	16787	2.54863	1	0.839514	79.9044
GOTERM_BP_DIRECT	GO:0042472~inner ear morphogenesis	6	0.723764	0.0848591	FGFR1, BCR, FGF9, WNT3A, SOBP, SIX4	760	52	16787	2.54863	1	0.839514	79.9044
GOTERM_BP_DIRECT	GO:0050821~protein stabilization	11	1.3269	0.0855584	FBXW7, TSC1, A1CF, NAPG, SMAD7, RASSF2, STXBP1, SMAD3, PTEN, CDC37L1, PIK3R1	760	135	16787	1.79978	1	0.840109	80.1805
GOTERM_BP_DIRECT	GO:0030238~male sex determination	3	0.361882	0.0856867	FGF9, SIX4, INSR	760	11	16787	6.02404	1	0.838656	80.2308
GOTERM_BP_DIRECT	GO:0060213~positive regulation of nuclear-transcribed mRNA poly(A) tail shortening	3	0.361882	0.0856867	BTG2, CPEB3, TNRC6B	760	11	16787	6.02404	1	0.838656	80.2308
GOTERM_BP_DIRECT	GO:0034497~protein localization to pre-autophagosomal structure	3	0.361882	0.0856867	ATG9A, STX17, WIPI2	760	11	16787	6.02404	1	0.838656	80.2308
GOTERM_BP_DIRECT	GO:0035970~peptidyl-threonine dephosphorylation	3	0.361882	0.0856867	PPM1D, PPM1E, PPM1A	760	11	16787	6.02404	1	0.838656	80.2308
GOTERM_BP_DIRECT	GO:0001525~angiogenesis	16	1.93004	0.0864333	FGFR1, FGF9, HSPG2, RORA, JAG1, EPHA1, PTEN, PNPLA6, SH2D2A, HOXA3, MEOX2, DLL4, VEGFA, TMEM100, WNT7A, MED1	760	225	16787	1.57071	1	0.839422	80.5208
GOTERM_BP_DIRECT	GO:0033209~tumor necrosis factor-mediated signaling pathway	10	1.20627	0.086602	BAG4, TNFSF13B, PSMC4, PSMA5, PSME3, JAK2, EDAR, IKBKB, EDA, TRAF3	760	118	16787	1.87188	1	0.83813	80.5858
GOTERM_BP_DIRECT	GO:0048378~regulation of lateral mesodermal cell fate specification	2	0.241255	0.0883854	FGFR1, BMPR1A	760	2	16787	22.0882	1	0.842511	81.2604
GOTERM_BP_DIRECT	GO:0048340~paraxial mesoderm morphogenesis	2	0.241255	0.0883854	SMAD3, SMAD2	760	2	16787	22.0882	1	0.842511	81.2604
GOTERM_BP_DIRECT	GO:0031585~regulation of inositol 1,4,5-trisphosphate-sensitive calcium-release channel activity	2	0.241255	0.0883854	MYO5A, ASPH	760	2	16787	22.0882	1	0.842511	81.2604
GOTERM_BP_DIRECT	GO:0072070~loop of Henle development	2	0.241255	0.0883854	DLL1, JAG1	760	2	16787	22.0882	1	0.842511	81.2604
GOTERM_BP_DIRECT	GO:0014029~neural crest formation	2	0.241255	0.0883854	LRP6, PAX3	760	2	16787	22.0882	1	0.842511	81.2604
GOTERM_BP_DIRECT	GO:0038018~Wnt receptor catabolic process	2	0.241255	0.0883854	RNF43, ZNRF3	760	2	16787	22.0882	1	0.842511	81.2604
GOTERM_BP_DIRECT	GO:1900248~negative regulation of cytoplasmic translational elongation	2	0.241255	0.0883854	CPEB2, CPEB3	760	2	16787	22.0882	1	0.842511	81.2604
GOTERM_BP_DIRECT	GO:1902728~positive regulation of growth factor dependent skeletal muscle satellite cell proliferation	2	0.241255	0.0883854	JAK2, STAT3	760	2	16787	22.0882	1	0.842511	81.2604
GOTERM_BP_DIRECT	GO:0070588~calcium ion transmembrane transport	10	1.20627	0.0901495	ATP2B2, ATP2C1, GRM7, TRPA1, SLC24A1, CACNB1, NCS1, CACNA1E, FKBP1A, ASPH	760	119	16787	1.85615	1	0.846668	81.9059
GOTERM_BP_DIRECT	GO:0008625~extrinsic apoptotic signaling pathway via death domain receptors	5	0.603136	0.0911351	DDX3X, DEDD, NF1, KIAA0141, PIK3R1	760	38	16787	2.90634	1	0.84813	82.2573
GOTERM_BP_DIRECT	GO:0034446~substrate adhesion-dependent cell spreading	5	0.603136	0.0911351	BVES, FERMT2, LAMC1, FZD4, EPHA1	760	38	16787	2.90634	1	0.84813	82.2573
GOTERM_BP_DIRECT	GO:0000079~regulation of cyclin-dependent protein serine/threonine kinase activity	5	0.603136	0.0911351	CCNT2, CDK5R1, CCNYL1, PTEN, CDC25A	760	38	16787	2.90634	1	0.84813	82.2573
GOTERM_BP_DIRECT	GO:0033138~positive regulation of peptidyl-serine phosphorylation	7	0.844391	0.0912792	NTRK3, CDC42, BAG4, WNT3A, VEGFA, RAF1, FNIP1	760	69	16787	2.24083	1	0.846808	82.3082
GOTERM_BP_DIRECT	GO:0033137~negative regulation of peptidyl-serine phosphorylation	4	0.482509	0.0921719	SMAD7, RASSF2, OGT, PAQR3	760	24	16787	3.68136	1	0.847951	82.62
GOTERM_BP_DIRECT	GO:0046856~phosphatidylinositol dephosphorylation	4	0.482509	0.0921719	MTMR3, SYNJ1, PTEN, TMEM55A	760	24	16787	3.68136	1	0.847951	82.62
GOTERM_BP_DIRECT	GO:0043488~regulation of mRNA stability	9	1.08565	0.0945589	RBM24, PSMC4, PCBP4, PSMA5, SERBP1, DCP1A, PSME3, TNPO1, SAMD4A	760	103	16787	1.93003	1	0.853816	83.4286
GOTERM_BP_DIRECT	GO:0001501~skeletal system development	11	1.3269	0.0955813	PTHLH, FGFR1, HAPLN1, RPS6KA3, TRPS1, RASSF2, PTH, HOXA10, COL12A1, ALX4, IHH	760	138	16787	1.76065	1	0.855262	83.764
GOTERM_BP_DIRECT	GO:0000086~G2/M transition of mitotic cell cycle	11	1.3269	0.0955813	CDK1, PPM1D, NEDD1, BTRC, CHEK1, PAFAH1B1, MAPRE1, TUBA1A, PPP1CB, CDC25A, WEE1	760	138	16787	1.76065	1	0.855262	83.764
GOTERM_BP_DIRECT	GO:0007265~Ras protein signal transduction	7	0.844391	0.0962404	CRKL, RREB1, MRAS, NF1, G3BP2, SHOC2, FGF2	760	70	16787	2.20882	1	0.855574	83.9768
GOTERM_BP_DIRECT	GO:0006928~movement of cell or subcellular component	8	0.965018	0.0984791	ACTR2, MAP2K1, CAPZA2, JAK2, WASL, ARHGDIA, STAT3, ALOX12	760	87	16787	2.03109	1	0.860598	84.68
GOTERM_BP_DIRECT	GO:0032228~regulation of synaptic transmission, GABAergic	3	0.361882	0.0998416	NISCH, NF1, PTEN	760	12	16787	5.52204	1	0.862908	85.0936
GOTERM_BP_DIRECT	GO:0021702~cerebellar Purkinje cell differentiation	3	0.361882	0.0998416	ATP7A, ATP2B2, RORA	760	12	16787	5.52204	1	0.862908	85.0936
GOTERM_BP_DIRECT	GO:0060996~dendritic spine development	3	0.361882	0.0998416	SLC9A6, PAK2, ACSL4	760	12	16787	5.52204	1	0.862908	85.0936
GOTERM_CC_DIRECT	GO:0005737~cytoplasm	318	38.3595	7.3393e-13	SNCG, SCN3A, VAPB, DZIP1, FAM110C, RNF217, PNISR, AMOTL1, VPS33B, PRKG1, CD2AP, LUZP4, ZNRF2, ATP2B2, G2E3, BDNF, MAP3K4, TRAK2, TRAK1, VPS4A, RARB, RAPGEF2, TBPL1, EIF2B5, RREB1, RAN, KIF5C, PTPRR, HTR4, PIM1, WNK1, UBE2J1, UBR3, PRKCDBP, DCAF7, DCAF8, PRDM4, NAV1, HUWE1, CEP350, MAPK6, EIF2S1, SERBP1, VEGFA, HAS2, SH3GL2, UNC13A, RAD23B, TPPP3, CDK5R1, GNAI3, ELL, TFCP2L1, GSTCD, SLC11A2, HNRNP…	786	5240	18202	1.40538	3.75058e-10	3.75058e-10	1.06017e-09
GOTERM_CC_DIRECT	GO:0005654~nucleoplasm	192	23.1604	9.7236e-12	BTRC, FAM110C, DZIP1, CBX4, FOXO1, CBX2, RORB, TBP, PNISR, RORA, CUL2, MIER1, MED26, COL4A3BP, RARB, OGT, SPRED1, RBM12, PID1, RREB1, RAN, PRKAB2, GABPA, PPP1CB, WEE1, ELL2, SUZ12, PTHLH, DCAF7, MAPK6, CEP350, TRIM33, HUWE1, PSMA5, TGIF2, CELF1, ATXN1L, ZNF436, GPN1, RAD23B, CDK5R1, LITAF, ELL, COPS7B, CHEK1, SOX6, NR2C2, HNRNPA3, TRIM66, FBXW7, HOXA3, ELK4, NUP50, TFDP2, CASZ1, AXIN2, AEBP2, TAF…	786	2785	18202	1.59651	4.96874e-09	2.48437e-09	1.40452e-08
GOTERM_CC_DIRECT	GO:0005829~cytosol	222	26.7793	2.21692e-11	DYNC1LI2, CHMP5, RNF217, AMOTL1, PRKG1, ZNRF2, CUL2, AQP11, COL4A3BP, VPS4A, PELI2, CAB39, OGT, RAPGEF2, EIF2B5, GTPBP1, BCR, KIF5A, RAN, WNK1, GCC2, MAPK6, HUWE1, EIF2S1, SH3GL2, CDK5R1, PFKFB4, BCL2L2, CHEK1, ARFGEF2, THTPA, STX17, SYS1, KIF3B, MAP2K1, TAOK1, SMAD7, MAP2K3, SMAD5, SMAD3, SMAD2, CDC27, DENND1B, UPF3B, DCP1A, SMURF1, GRIP1, KCNAB1, SYNJ1, FERMT2, PHF20, PTEN, LATS2, BAG5, BAG4, A…	786	3397	18202	1.5134	1.13284e-08	3.77615e-09	3.20222e-08
GOTERM_CC_DIRECT	GO:0005770~late endosome	18	2.17129	2.12995e-05	MYO5A, PARM1, ATG9A, SLC9A6, RAB9A, MAP2K1, SNX16, RASGEF1B, VPS33B, ATP7A, SLC11A2, IGF2R, NBR1, BACE1, SLC30A4, VPS4A, RAP1A, RAPGEF2	786	123	18202	3.38894	0.0108251	0.00271734	0.0307616
GOTERM_CC_DIRECT	GO:0005634~nucleus	287	34.62	2.86497e-05	CHMP5, DZIP1, RUSC1, LUZP1, RORB, RORA, LUZP4, MAMSTR, TRAK2, MED26, TRAK1, VPS4A, TLK1, RARB, OGT, CDCA4, EIF2B5, RCOR3, RREB1, RAN, PIM1, DCAF8, PRDM4, MAPK6, HUWE1, EIF2S1, SERBP1, TGIF2, ATXN1L, RAD23B, CDK5R1, MIPOL1, ELL, GPBP1L1, TFCP2L1, CHEK1, UHMK1, SLC11A2, HNRNPA3, CASZ1, HOXA10, PLAG1, AEBP2, ZBTB46, MAP2K1, SMAD7, SMAD5, YTHDC1, SMAD3, SKI, SMAD2, CDC27, ZBTB44, ZBTB43, NOTCH2, ZFHX…	786	5430	18202	1.22399	0.0145336	0.00292376	0.041375
GOTERM_CC_DIRECT	GO:0016020~membrane	130	15.6815	0.000151632	DYNC1LI2, SYT4, CAPZA2, LMAN2L, LUZP1, JAG1, PRKAR2A, ASPH, RAPGEF2, DNAJC3, INSR, RECK, GTPBP1, ATG9A, BCR, RAN, KIF5A, GOLT1B, HTR4, WNK1, TACC1, PNPLA6, GCC2, HUWE1, CEP350, ATP2C1, EIF2S1, NBR1, SERBP1, VSNL1, VEGFA, CELF1, KDSR, RIPK4, CPD, PDCD6IP, EDA, CDK5R1, GNAI3, MRAS, TFCP2L1, KATNB1, MMD, CERS6, SORCS1, SNX1, ARFGEF2, PRRC2C, CALU, SLC11A2, EIF3A, MTCH2, STX17, GORASP2, DDX3Y, SLC30A…	786	2201	18202	1.36779	0.0745636	0.0128319	0.218802
GOTERM_CC_DIRECT	GO:0043005~neuron projection	25	3.01568	0.000232434	MYO5A, SYT4, CPEB2, GRIP1, CPEB3, SLC6A4, SYNJ1, PTEN, HNRNPA3, CDC42, RGMA, SLC4A8, OGT, RAPGEF2, ANKS1A, STX1A, SGK1, KIF5A, KIF5C, ATP7A, KIF1B, MAP4, RAP1A, AHCYL2, UNC13A	786	251	18202	2.30655	0.112004	0.0168265	0.335215
GOTERM_CC_DIRECT	GO:0005643~nuclear pore	11	1.3269	0.000895563	MYO1C, IPO7, TMEM33, RAN, NUP210, IPO5, NUP50, KPNA3, XPO7, EIF5A2, KPNA1	786	71	18202	3.58782	0.36735	0.0556229	1.28583
GOTERM_CC_DIRECT	GO:0043235~receptor complex	15	1.80941	0.00116496	FGFR1, PTPRN2, GPR63, LRP1B, SMAD3, NTRK3, KCTD8, NOTCH2, ACVR2A, GRM7, LRP6, TGFBR3, LRP2, INSR, GHR	786	127	18202	2.73517	0.44879	0.0640397	1.6696
GOTERM_CC_DIRECT	GO:0005802~trans-Golgi network	15	1.80941	0.00181684	SYS1, ATG9A, YIPF6, SCOC, ARFGEF2, GCC2, ATP7A, SLC11A2, ATXN2, ATP2C1, IGF2R, BACE1, GOLGA1, CPD, GGA3	786	133	18202	2.61178	0.605149	0.0887379	2.59251
GOTERM_CC_DIRECT	GO:0048471~perinuclear region of cytoplasm	45	5.42823	0.00190519	CCNT2, STK33, SNCG, CDK5R1, GALNT1, SEPT2, SYT4, NCS1, WWC1, VPS33B, ARFGEF2, CD2AP, SLC11A2, BAG5, BDNF, MAP3K4, PAK2, COL4A3BP, LMTK2, GOLGA1, VPS4A, PAFAH1B1, TMEM100, TRAF6, RAPGEF2, APLN, AATK, CAPN6, SGK1, KIF5A, CBL, PTPRR, ITGA2, ATP7A, TARBP2, ATXN2, MYRIP, TNFSF13B, TSC1, SERBP1, IGF2R, SPTBN2, RAP1A, AKAP6, MAP7	786	646	18202	1.61316	0.622612	0.0847786	2.71698
GOTERM_CC_DIRECT	GO:0017053~transcriptional repressor complex	9	1.08565	0.00233272	TBL1XR1, CCND1, CTBP2, RCOR3, ARID4A, MIER1, SKI, SPEN, AKIRIN2	786	55	18202	3.78945	0.696816	0.0946658	3.31717
GOTERM_CC_DIRECT	GO:0016023~cytoplasmic, membrane-bounded vesicle	15	1.80941	0.00274643	FGFR1, BDNF, CHIC1, CCDC88A, MYO1C, GRIP1, RUSC1, ANP32E, SLC30A4, WASL, SCN8A, AXIN2, ARFGEF2, USP14, HTR2A	786	139	18202	2.49904	0.75472	0.102466	3.89465
GOTERM_CC_DIRECT	GO:0005901~caveola	10	1.20627	0.00303858	DRD1, BVES, LRP6, AKAP6, PRKCDBP, JAK2, SPRED1, INSR, BMPR1A, HTR2A	786	70	18202	3.30825	0.788828	0.10513	4.30054
GOTERM_CC_DIRECT	GO:0071141~SMAD protein complex	4	0.482509	0.00380219	SMAD5, SMAD3, SMAD2, HMGA2	786	8	18202	11.5789	0.857245	0.121707	5.35389
GOTERM_CC_DIRECT	GO:0035098~ESC/E(Z) complex	5	0.603136	0.00412402	SUZ12, AEBP2, PHF19, JARID2, EZH1	786	16	18202	7.2368	0.878972	0.123644	5.79459
GOTERM_CC_DIRECT	GO:0005815~microtubule organizing center	15	1.80941	0.00647718	SNCG, MAP2K1, DIAPH1, FAM110C, DZIP1, AKAP11, ARFGEF2, RBBP6, TACC1, LATS2, FSD1, CDC42, PSKH1, UPF3B, PDCD6IP	786	153	18202	2.27037	0.963869	0.177437	8.95933
GOTERM_CC_DIRECT	GO:0005913~cell-cell adherens junction	25	3.01568	0.00700391	RTN4, COBLL1, SEPT2, STK38, CHMP5, SWAP70, VAPB, RAN, SMAD7, CBL, LYPLA2, SNX1, CD2AP, CRKL, EPB41L1, SORBS1, PAK2, DDX3X, UBFD1, SERBP1, SPTBN2, FASN, PCMT1, MAPRE1, PTPN1	786	323	18202	1.7924	0.972446	0.180887	9.65403
GOTERM_CC_DIRECT	GO:0010008~endosome membrane	17	2.05066	0.00714784	IRAK2, LAMTOR3, PARM1, CHMP5, SLC6A4, SNX1, CD164, APPL1, TAB3, ZNRF2, ARHGAP32, BACE1, TRAF6, INSR, CLCN4, GGA3, CLCN5	786	187	18202	2.10525	0.974413	0.17546	9.843
GOTERM_CC_DIRECT	GO:0005874~microtubule	24	2.89505	0.0107091	KIF23, TPPP3, KIF3B, DYNC1LI2, GABARAPL1, KIF5A, RUSC1, FAM110C, SYNJ1, KIF5C, KATNB1, STIM1, FSD1, WDR47, EIF3A, KIF1B, NAV1, CAMSAP1, MAP4, MAP7, MAPRE1, KIF21A, KATNAL1, TUBA1A	786	317	18202	1.75327	0.995921	0.240498	14.4031
GOTERM_CC_DIRECT	GO:0042470~melanosome	11	1.3269	0.0117888	MYO5A, MYRIP, RAB9A, SYPL1, TMEM33, RAN, FASN, PDIA6, ATP6V1B2, PDCD6IP, CALU	786	101	18202	2.52213	0.997665	0.250661	15.7426
GOTERM_CC_DIRECT	GO:0043234~protein complex	29	3.49819	0.0125398	DZIP1, SYNJ1, WWC1, PEX5, UBE2V1, SNX1, AKAP11, ZNRF2, FBXW7, CAB39, TRAF6, RAPGEF2, BCR, FLT3, SMAD7, SMAD5, STXBP1, STIM1, PRKCDBP, SKI, WIPI2, EYA1, DCAF7, SALL4, PPM1E, TSC1, MAPK6, RASSF2, YWHAQ	786	413	18202	1.62609	0.998417	0.254058	16.6629
GOTERM_CC_DIRECT	GO:0016607~nuclear speck	17	2.05066	0.013712	SRSF1, RREB1, ELL, CBX4, YTHDC1, WBP11, FAM76B, PNISR, NRIP1, RFWD2, SON, PSKH1, DDX3X, PLRG1, MEOX2, GATAD2A, CDK12	786	201	18202	1.95862	0.999137	0.264168	18.0805
GOTERM_CC_DIRECT	GO:0045202~synapse	16	1.93004	0.0156379	PPFIA2, ENAH, SEPT2, SLC9A6, CPEB2, CPEB3, SHISA7, ATP2B2, MYRIP, LRP6, SLC4A7, RAPGEF2, INSR, SAMD4A, USP14, SH3GL2	786	187	18202	1.98141	0.999682	0.285082	20.361
GOTERM_CC_DIRECT	GO:0043231~intracellular membrane-bounded organelle	36	4.34258	0.0159283	ACOX1, BTAF1, CDK5R1, SLC9A6, LITAF, SYT4, USP3, NCS1, SNX1, CHEK1, WBP11, ATP6V1B2, PHC3, ATP2B2, HPSE, CASZ1, GOLGA1, CHD2, CC2D1B, PEX13, INSR, AGK, PARM1, MTPAP, ATP13A3, RAB11FIP2, SALL4, TRIM33, PKP1, TSC1, DCP1A, IPO5, EDA, ZFHX3, EIF5A2, CLOCK	786	555	18202	1.50213	0.999727	0.279778	20.6997
GOTERM_CC_DIRECT	GO:0031410~cytoplasmic vesicle	14	1.68878	0.0159978	CCDC88A, ATG9A, SLC9A6, RUSC1, DLL1, ARFGEF2, AMOTL1, SLC11A2, KIF1B, NBR1, BACE1, LRP6, SLC4A7, PTPN1	786	154	18202	2.10525	0.999736	0.27164	20.7805
GOTERM_CC_DIRECT	GO:0005887~integral component of plasma membrane	78	9.40893	0.0198605	PCDHA6, PCDHA7, KCNK15, PCDHA2, PCDHA3, PLXNA2, SLC20A2, PCDHA4, ATP1B4, SLC6A4, PCDHA5, TSPAN5, PCDHA1, JAG1, ZNRF3, ATP2B2, SLC24A1, CNTNAP1, NRG1, SLC4A4, RAPGEF2, SLC1A1, INSR, GHR, PTPRJ, PTPRN2, TRPA1, HTR4, STIM1, DLL1, CD164, SLC7A11, ACVR2A, ATP2C1, IGF2R, GRM7, BACE1, HAS2, VAMP1, EDA, FGFR1, DRD1, SYNDIG1, SLC39A10, MMD, LANCL1, KCNJ2, PCDHAC2, PCDHAC1, SLC11A2, SYPL1, SLC4A8, SLC4A7, …	786	1417	18202	1.27474	0.999965	0.315907	25.1558
GOTERM_CC_DIRECT	GO:0055037~recycling endosome	11	1.3269	0.0216366	SLC11A2, MYO5A, ATG9A, NISCH, GRIP1, RAN, LMTK2, FCHSD1, VPS33B, ARFGEF2, TUBA1A	786	111	18202	2.29491	0.999986	0.329145	27.0911
GOTERM_CC_DIRECT	GO:0005769~early endosome	18	2.17129	0.0227975	MYO5A, PARM1, MAP2K1, RUSC1, SNX16, RASGEF1B, SLC11A2, NISCH, TRAK2, IGF2R, TRAK1, LMTK2, LRP6, VPS4A, RAP1A, SIAH1, NEURL1B, PTPN1	786	231	18202	1.8045	0.999992	0.333928	28.3309
GOTERM_CC_DIRECT	GO:0005923~bicellular tight junction	11	1.3269	0.0228757	CCND1, RAP2C, BVES, CCDC85C, ASH1L, CLDN2, EPB41L4B, CLDN12, AMOTL1, RAPGEF2, UBN1	786	112	18202	2.27442	0.999993	0.325765	28.4137
GOTERM_CC_DIRECT	GO:1990124~messenger ribonucleoprotein complex	3	0.361882	0.0248194	HNRNPA3, CPEB2, CPEB3	786	6	18202	11.5789	0.999997	0.339186	30.4433
GOTERM_CC_DIRECT	GO:0030496~midbody	12	1.44753	0.025024	KIF23, CDC42, CDK1, KIF3B, GNAI3, SEPT2, RAN, KATNB1, RASGEF1B, VPS4A, TACC1, ARL3	786	130	18202	2.13764	0.999998	0.332815	30.6538
GOTERM_CC_DIRECT	GO:0031901~early endosome membrane	11	1.3269	0.0283479	TMEM9B, SLC9A6, SYNDIG1, WNT3A, SNX16, LRP6, SNX1, APPL1, VPS33B, CLCN4, MTMR4	786	116	18202	2.19599	1	0.359371	33.9915
GOTERM_CC_DIRECT	GO:0005765~lysosomal membrane	20	2.41255	0.0289027	SLC36A1, LAMTOR3, GNAI3, LITAF, NAPG, MMD, ATP6V1B2, CD164, SIDT2, VPS33B, TMEM55A, ZNRF2, SLC11A2, TMEM9B, HPSE, IGF2R, STX17, SLC30A4, LRP2, CLCN5	786	274	18202	1.69035	1	0.356474	34.5338
GOTERM_CC_DIRECT	GO:0032993~protein-DNA complex	5	0.603136	0.030859	SUZ12, EYA1, SP1, HMGA2, MED1	786	28	18202	4.13531	1	0.367224	36.4132
GOTERM_CC_DIRECT	GO:0080008~Cul4-RING E3 ubiquitin ligase complex	4	0.482509	0.03459	DCAF5, DCAF7, DCAF8, PLRG1	786	17	18202	5.44888	1	0.393274	39.8591
GOTERM_CC_DIRECT	GO:0000139~Golgi membrane	36	4.34258	0.0365752	ARFGAP2, PPP6C, SLC9A8, GALNT1, GALNT7, VAPB, LMAN2L, ST8SIA3, CYTH3, CBFA2T3, ARFGEF2, PAQR3, CDC42, GORASP2, DSEL, GALNT13, B4GALT1, SYS1, MGAT4A, PARM1, B4GALT3, GOLT1B, SCOC, MAN1A1, ARL3, PJA2, RFWD2, NOTCH2, ARHGAP32, ANKRD28, ATP2C1, SPTBN2, RNF24, WASL, SH3GL2, CLCN5	786	591	18202	1.41063	1	0.402262	41.621
GOTERM_CC_DIRECT	GO:0030054~cell junction	29	3.49819	0.0375988	ENAH, SYNDIG1, SYT4, GRIP1, RUSC1, NCS1, AMOTL1, ARFGEF2, ZNRF2, ATP2B2, SAMD4A, STX1A, BCR, CTBP2, PTPRN2, PTPRR, LDLRAD3, SEPT11, NRIP1, KCTD8, PJA2, PPP1R9A, ARHGAP32, STXBP5, SPTBN2, RAP1A, ERC2, VAMP1, UNC13A	786	454	18202	1.47924	1	0.402711	42.5105
GOTERM_CC_DIRECT	GO:0043025~neuronal cell body	24	2.89505	0.0377369	MYO5A, SNCG, CDK5R1, DRD1, SCN3A, KIF5A, KATNB1, KCNJ2, PURA, ATP7A, CDC42, ATP2B2, KCNN4, PPP1R9A, LRP6, SPTBN2, PAFAH1B1, SMURF1, OGT, ACSL4, RAPGEF2, GHR, BMPR1A, HTR2A	786	358	18202	1.55248	1	0.395904	42.6296
GOTERM_CC_DIRECT	GO:0005876~spindle microtubule	6	0.723764	0.0399482	CAPN6, CDK1, TBL1XR1, KIF3B, CDC27, ARL3	786	44	18202	3.15788	1	0.405962	44.5048
GOTERM_CC_DIRECT	GO:0005886~plasma membrane	198	23.8842	0.0409185	SLC36A1, SLC9A8, SLC9A6, SCN3A, SYT4, PRKG1, CD2AP, ZNRF3, ZNRF2, ATP2B2, PSKH1, TRAK2, AQP11, VPS4A, OGT, RAPGEF2, RECK, PTPRJ, TRPA1, PTPRR, PIM1, HTR4, SERBP1, BACE1, SH3GL2, CDK5R1, GNAI3, ELL, CACNB1, ITGA10, KCNJ2, SLC11A2, MAP2K1, SMAD7, SMAD3, PCDH17, ABCG4, EPHA1, BTLA, NOTCH2, SEMA6D, PKP1, MAP4, SMURF1, RTN4, ZBTB33, KCNK15, PCDHA9, SLC20A2, GRIP1, KCNAB1, PCDHA3, PCDHA4, PDIA6, PCDHA1…	786	4095	18202	1.11972	1	0.405903	45.3094
GOTERM_CC_DIRECT	GO:0070688~MLL5-L complex	3	0.361882	0.043753	STK38, OGT, PPP1CB	786	8	18202	8.68416	1	0.419766	47.5983
GOTERM_CC_DIRECT	GO:0005794~Golgi apparatus	49	5.91074	0.0450669	MYO5A, ARFGAP2, SLC9A8, GALNT1, GNAI3, FGF7, LITAF, VAPB, RUSC1, LMAN2L, NCS1, MMD, SNX1, ST8SIA3, KCNJ2, PRKG1, PAQR3, CALU, PSKH1, COL4A3BP, GORASP2, LMTK2, CSDE1, GOLGA1, FASN, AXIN2, AKT3, B4GALT1, ZNF622, PARM1, GABARAPL1, SYNRG, B4GALT3, CCDC88A, MAP2K1, RAF1, MAN1A1, GCC2, ARL3, ATP7A, PTHLH, ATXN2, ATP2C1, IPO5, BACE1, ASH1L, LRP6, MAPRE1, LRP2	786	867	18202	1.3088	1	0.421899	48.6288
GOTERM_CC_DIRECT	GO:0000151~ubiquitin ligase complex	10	1.20627	0.0459132	RNF144B, UBE4A, UBE4B, ANKIB1, UBE2V1, RNF217, UBR3, FBXO21, DCUN1D4, MED1	786	109	18202	2.12457	1	0.42065	49.2825
GOTERM_CC_DIRECT	GO:0000407~pre-autophagosomal structure	4	0.482509	0.046267	ATG9A, NBR1, ATG13, WIPI2	786	19	18202	4.87532	1	0.416044	49.5535
GOTERM_CC_DIRECT	GO:0030424~axon	17	2.05066	0.0486889	DCC, SNCG, CDK5R1, SCN3A, SYT4, NF1, KATNB1, NCS1, UHMK1, SEPT11, SEMA6A, GRM7, BACE1, SEMA3A, SMURF1, UNC13A, HTR2A	786	235	18202	1.67524	1	0.42563	51.3726
GOTERM_CC_DIRECT	GO:0045177~apical part of cell	8	0.965018	0.0508933	SLC11A2, CDC42, NEDD1, FAT4, EDAR, EPB41L4B, EDA, CLCN5	786	78	18202	2.37515	1	0.433289	52.9751
GOTERM_CC_DIRECT	GO:0044233~ER-mitochondrion membrane contact site	3	0.361882	0.0546762	ATG14, STX17, ACSL4	786	9	18202	7.71925	1	0.450415	55.6111
GOTERM_CC_DIRECT	GO:0001772~immunological synapse	5	0.603136	0.0571886	PTPRJ, SOCS6, PDCD6IP, ARHGDIA, CD28	786	34	18202	3.40555	1	0.458888	57.285
GOTERM_CC_DIRECT	GO:0031902~late endosome membrane	9	1.08565	0.0610056	SLC11A2, ATG9A, SNX16, SLC30A4, MMD, VPS4A, VPS33B, CLCN4, TMEM55A	786	98	18202	2.12673	1	0.474448	59.7161
GOTERM_CC_DIRECT	GO:0014701~junctional sarcoplasmic reticulum membrane	3	0.361882	0.066436	AKAP6, ASPH, JPH1	786	10	18202	6.94733	1	0.497825	62.9535
GOTERM_CC_DIRECT	GO:0010494~cytoplasmic stress granule	5	0.603136	0.0679735	ATXN2, DDX3X, EIF2S1, CAPRIN1, NUFIP2	786	36	18202	3.21636	1	0.499304	63.8251
GOTERM_CC_DIRECT	GO:0008023~transcription elongation factor complex	4	0.482509	0.0745763	ELL, AFF4, AFF1, ELL2	786	23	18202	4.02744	1	0.526333	67.3557
GOTERM_CC_DIRECT	GO:0005871~kinesin complex	6	0.723764	0.0774025	KIF23, KIF1B, KIF5A, KIF5C, PAFAH1B1, KIF21A	786	53	18202	2.62163	1	0.533435	68.7665
GOTERM_CC_DIRECT	GO:0035631~CD40 receptor complex	3	0.361882	0.0789401	TRAF6, IKBKB, TRAF3	786	11	18202	6.31575	1	0.534197	69.51
GOTERM_CC_DIRECT	GO:0005730~nucleolus	47	5.66948	0.0819854	ACOX1, ZBTB33, SEPT2, CDC14B, NUAK1, ZMAT3, DEDD, CASK, CBFA2T3, CD2AP, PCGF5, CUL2, G2E3, FBXW7, EIF3A, SCAF11, TSPYL2, N4BP1, PLRG1, RTF1, CDK12, CHD2, PAFAH1B2, TRAF6, IP6K1, NFATC3, ZNF622, MYO1C, RREB1, RAN, SMAD7, NF1, DIEXF, RBBP6, PPP1CB, WEE1, NRIP1, SUZ12, RPS6KA6, NEDD1, UPF3B, PPM1E, CCND2, IPO5, ATXN1L, ZFHX3, MED1	786	864	18202	1.25974	1	0.541855	70.9342
GOTERM_CC_DIRECT	GO:0043614~multi-eIF complex	2	0.241255	0.0843966	EIF3A, EIF2S1	786	2	18202	23.1578	1	0.546361	72.0177
GOTERM_CC_DIRECT	GO:0071144~SMAD2-SMAD3 protein complex	2	0.241255	0.0843966	SMAD3, SMAD2	786	2	18202	23.1578	1	0.546361	72.0177
GOTERM_CC_DIRECT	GO:0005667~transcription factor complex	14	1.68878	0.0901	RCOR3, SMAD7, E2F7, TRPS1, SMAD5, HOXA10, TFDP2, SMAD3, SMAD2, SKI, PBX3, ALX4, ZFHX3, CLOCK	786	199	18202	1.62919	1	0.564769	74.4327
GOTERM_CC_DIRECT	GO:0031045~dense core granule	3	0.361882	0.0921025	MYRIP, SYT4, NCS1	786	12	18202	5.78944	1	0.566932	75.2335
GOTERM_CC_DIRECT	GO:0005938~cell cortex	10	1.20627	0.0982812	ARHGAP32, SEPT2, TSC1, FRYL, GRM7, FAM110C, FERMT2, PAFAH1B1, TRAF6, AXIN2	786	127	18202	1.82345	1	0.585661	77.5598
GOTERM_CC_DIRECT	GO:0072686~mitotic spindle	5	0.603136	0.0991032	KIF23, CDC42, CDK1, DIAPH1, MAP4	786	41	18202	2.82412	1	0.582833	77.8535
GOTERM_CC_DIRECT	GO:0000421~autophagosome membrane	4	0.482509	0.099726	GABARAPL1, ATG9A, ATG14, STX17	786	26	18202	3.56273	1	0.579313	78.0736
GOTERM_MF_DIRECT	GO:0005515~protein binding	371	44.7527	1.89412e-12	SYT4, VAPB, CHMP5, RUSC1, DZIP1, RORA, AMOTL1, VPS33B, PRKG1, CD2AP, LUZP4, ZNRF3, CUL2, MAP3K4, TRAK2, COL4A3BP, MED26, TRAK1, VPS4A, OGT, CAB39, RAPGEF2, EIF2B5, PTPRJ, RCOR3, RAN, KIF5A, KIF5C, PIM1, KIAA0141, PRKCDBP, GCC2, DCAF7, DCAF8, HUWE1, CEP350, MAPK6, EIF2S1, SERBP1, BACE1, VEGFA, ATXN1L, CHORDC1, SH3GL2, RAD23B, CDK5R1, GNAI3, SYNDIG1, ELL, MIPOL1, SORCS1, BCL2L2, CHEK1, ARFGEF2, UHM…	739	6163	16313	1.32884	1.67254e-09	1.67254e-09	2.94522e-09
GOTERM_MF_DIRECT	GO:0004674~protein serine/threonine kinase activity	46	5.54885	2.66561e-09	CCNT2, CDK19, STK33, CDK17, ZAK, STK38, NUAK1, MKNK1, CASK, CHEK1, PRKG1, TTN, UHMK1, LATS2, PSKH1, MAP3K4, SNRK, PAK2, MAP3K9, LMTK2, TLK1, CAB39, AKT3, AATK, IRAK2, CDK1, SGK1, BCR, MAP2K1, TAOK1, MAP2K3, MYLK4, WNK1, PIM1, RAF1, WEE1, PDIK1L, RPS6KA6, ACVR2A, RPS6KA3, MAPK6, DYRK1B, RIPK4, IKBKB, LRRK1, BMPR1A	739	377	16313	2.69343	2.35373e-06	1.17686e-06	4.14476e-06
GOTERM_MF_DIRECT	GO:0019901~protein kinase binding	43	5.18697	6.68668e-08	CCNT2, CDK5R1, ATG13, NCS1, TTN, PTEN, BAG5, CCNE1, CDC42, PAK2, STX17, SPRED1, AXIN2, TRAF6, DNAJC3, GHR, TRAF3, CD28, PTPRJ, SLC12A2, MAP2K1, MAP2K3, WNK1, PTPRR, STXBP1, SMAD3, SKI, RICTOR, EPHA1, PPP1CB, CDC25A, STAT3, CCND1, RPS6KA3, PPP1R9A, RAB11FIP2, MAPK6, CCND2, CCNYL1, RNF138, JAK2, PTPN1, IKBKB	739	377	16313	2.51777	5.90417e-05	1.96809e-05	0.000103971
GOTERM_MF_DIRECT	GO:0061630~ubiquitin protein ligase activity	26	3.13631	1.30749e-06	BTRC, UBE2V1, RNF217, ZNRF3, ZNRF2, CUL2, CDC42, ANKIB1, TRAF6, RNF144B, CBL, UBE2J1, UBR3, UBE2I, RBBP6, RNF222, RFWD2, PJA2, BFAR, RNF43, RNF24, RNF138, SIAH1, SMURF1, RNF41, MED1	739	188	16313	3.05285	0.00115385	0.000288587	0.002033
GOTERM_MF_DIRECT	GO:0005524~ATP binding	106	12.7865	3.14083e-06	STK33, DYNC1LI2, STK38, ZAK, CASK, TTN, PRKG1, ATP2B2, MAP3K4, PSKH1, MAP3K9, VPS4A, TLK1, ITPK1, INSR, BCR, KIF5A, KIF5C, MYLK4, UBE2J1, WNK1, MTPAP, PIM1, WEE1, MAPK6, ATP2C1, RIPK4, CHORDC1, LRRK1, FGFR1, PFKFB4, GLUD1, CHEK1, ATP6V1B2, UHMK1, DDX3X, DDX3Y, LMTK2, KIF3B, SHPRH, MYO1C, MAP2K1, TAOK1, MAP2K3, AK4, ATP13A3, EPHA1, ABCG4, RIMKLB, ATP7A, NTRK3, PSMC4, DYRK1B, SCN8A, IKBKB, PIP4K2A,…	739	1496	16313	1.5641	0.00276952	0.000554518	0.00488358
GOTERM_MF_DIRECT	GO:0004672~protein kinase activity	37	4.46321	6.88504e-06	CDK19, STK33, CDK5R1, CDK17, NUAK1, MMD, MKNK1, CASK, CHEK1, TTN, MAP3K4, SNRK, PAK2, MAP3K9, COL4A3BP, CDK12, AKT3, AATK, CDK1, MAP2K1, TAOK1, MAP2K3, PDK4, WNK1, RAF1, STRADB, EPHA1, WEE1, RPS6KA6, CCND1, RPS6KA3, DYRK1B, RASSF2, JAK2, IKBKB, LRRK1, ABL2	739	359	16313	2.27508	0.00606106	0.00101274	0.010705
GOTERM_MF_DIRECT	GO:0016874~ligase activity	28	3.37756	0.000142516	BTRC, CBX4, RNF217, ZNRF3, ZNRF2, G2E3, ACSL1, NEURL1B, PELI2, TRAF6, TRAF3, RNF144B, SHPRH, UBE4A, UBE4B, CBL, UBR3, UBE2I, RBBP6, RFWD2, PJA2, RNF43, TRIM33, HUWE1, MEX3C, RNF138, SIAH1, SMURF1	739	276	16313	2.23943	0.118253	0.017818	0.221368
GOTERM_MF_DIRECT	GO:0030165~PDZ domain binding	13	1.56815	0.000474407	ACVR2A, ATP2B2, ACOX1, NKD1, CCDC88C, GRM7, TGFBR3, GNG12, RAPGEF2, PTEN, FZD4, CRIM1, PLEKHA1	739	86	16313	3.33683	0.342296	0.0510272	0.735117
GOTERM_MF_DIRECT	GO:0046332~SMAD binding	9	1.08565	0.000599649	IPO7, TGFBR3, FKBP1A, SMAD2, SKI, HMGA2, USP15, BMPR1A, PURA	739	43	16313	4.62023	0.411188	0.0571517	0.928341
GOTERM_MF_DIRECT	GO:0004713~protein tyrosine kinase activity	16	1.93004	0.00100314	FGFR1, ZMYM2, BCR, FGF7, MAP2K1, FGF9, MAP2K3, TTN, WEE1, DYRK1B, MAP3K9, JAK2, NRG1, FGF2, ABL2, INSR	739	133	16313	2.65557	0.587789	0.0848086	1.54846
GOTERM_MF_DIRECT	GO:0035259~glucocorticoid receptor binding	5	0.603136	0.00106236	YWHAH, GRIP1, FLT3, STAT3, NRIP1	739	11	16313	10.0338	0.60881	0.0817852	1.63916
GOTERM_MF_DIRECT	GO:0004722~protein serine/threonine phosphatase activity	10	1.20627	0.0011003	MTMR3, PPP6C, PPM1D, PPM1E, PHLPP2, CDC14B, PPM1A, PTEN, PPP1CB, MTMR4	739	58	16313	3.80594	0.621713	0.0778142	1.69724
GOTERM_MF_DIRECT	GO:0008013~beta-catenin binding	12	1.44753	0.0011274	PTPRJ, TBL1XR1, SMAD7, GRIP1, BTRC, SALL1, SMAD3, FOXO1, RORA, AXIN2, CARM1, CD2AP	739	82	16313	3.2304	0.630668	0.0737581	1.7387
GOTERM_MF_DIRECT	GO:0048185~activin binding	5	0.603136	0.00153679	ACVR2A, SMAD7, TGFBR3, FKBP1A, SMURF1	739	12	16313	9.19768	0.742832	0.0924457	2.36303
GOTERM_MF_DIRECT	GO:0016301~kinase activity	23	2.77443	0.0016678	CDK5R1, BCR, TAOK1, PDK4, PRKAB2, WNK1, RAF1, CASK, CHEK1, PKIA, WEE1, CCNE1, RPS6KA6, PRKAR2A, RPS6KA3, PAK2, MAP3K9, AKAP6, TLK1, JAK2, AGK, MYLK, PIK3R1	739	244	16313	2.08079	0.770968	0.0935864	2.56204
GOTERM_MF_DIRECT	GO:0004725~protein tyrosine phosphatase activity	13	1.56815	0.00183415	PTPRJ, MTMR3, EYA4, PTPRD, EYA1, PTPN3, CDC14B, PTPRN2, PTPRR, PTPN1, PTEN, CDC25A, MTMR4	739	100	16313	2.86968	0.802308	0.096352	2.8142
GOTERM_MF_DIRECT	GO:0004871~signal transducer activity	20	2.41255	0.00233156	COPS2, GNAI3, LITAF, KL, GOLT1B, CBL, GNA12, PPM1A, FKBP1A, GNG12, STAT3, TMEM9B, CRKL, PKP1, MIER1, ATP2C1, IL10RA, RAPGEF2, UNC13A, TRAF3	739	204	16313	2.16416	0.872695	0.114183	3.5645
GOTERM_MF_DIRECT	GO:0031624~ubiquitin conjugating enzyme binding	7	0.844391	0.00234457	RNF144B, ZMYM2, ANKIB1, RNF138, RNF217, TRAF6, DCUN1D4	739	31	16313	4.98455	0.874153	0.108767	3.58406
GOTERM_MF_DIRECT	GO:0008022~protein C-terminus binding	18	2.17129	0.00396387	MYO1C, MAP2K1, GRIP1, HPCAL4, HSPG2, PEX5, PRRC2C, CD2AP, ATXN2, ATP2B2, PPP1R9A, SP1, YWHAQ, VPS4A, SIAH1, JAK2, MAPRE1, KPNA3	739	183	16313	2.17125	0.970015	0.168548	5.98885
GOTERM_MF_DIRECT	GO:0004842~ubiquitin-protein transferase activity	27	3.25694	0.00422949	BACH2, BTRC, RNF217, ZNRF3, ZNRF2, G2E3, KBTBD2, FBXW7, ANKIB1, FBXO21, TRAF6, TRAF3, RNF144B, SHPRH, CBL, UBR3, GAN, RBBP6, RFWD2, PJA2, RNF43, KLHL18, TRIM33, HUWE1, SIAH1, SMURF1, RNF41	739	329	16313	1.81158	0.976307	0.170662	6.37793
GOTERM_MF_DIRECT	GO:0003714~transcription corepressor activity	19	2.29192	0.00529921	ZMYND11, AEBP2, COPS2, TBL1XR1, CTBP2, RCOR3, TFCP2L1, E2F7, KCTD1, CBX4, RUNX1T1, TLE4, SKI, MXD1, CBFA2T3, NRIP1, CCND1, BHLHE41, NFIL3	739	204	16313	2.05595	0.990828	0.200214	7.9296
GOTERM_MF_DIRECT	GO:0051033~RNA transmembrane transporter activity	3	0.361882	0.00594756	HNRNPA3, SIDT1, SIDT2	739	3	16313	22.0744	0.994843	0.212921	8.85832
GOTERM_MF_DIRECT	GO:0045499~chemorepellent activity	6	0.723764	0.00658632	SEMA5B, SEMA6A, SEMA6D, SEMA3D, SEMA3A, NRG1	739	27	16313	4.90543	0.997076	0.224071	9.76472
GOTERM_MF_DIRECT	GO:0017075~syntaxin-1 binding	5	0.603136	0.00765212	STXBP5, SLC6A4, STXBP1, STXBP3, UNC13A	739	18	16313	6.13178	0.998867	0.246191	11.2583
GOTERM_MF_DIRECT	GO:0000900~translation repressor activity, nucleic acid binding	4	0.482509	0.00871513	CPEB2, CPEB3, CELF1, PURA	739	10	16313	8.82977	0.99956	0.265942	12.725
GOTERM_MF_DIRECT	GO:0004566~beta-glucuronidase activity	3	0.361882	0.0115387	HPSE2, HPSE, KL	739	4	16313	16.5558	0.999965	0.325747	16.5113
GOTERM_MF_DIRECT	GO:0070411~I-SMAD binding	4	0.482509	0.0115849	SMAD7, SMAD2, SMURF1, AXIN2	739	11	16313	8.02706	0.999966	0.316878	16.572
GOTERM_MF_DIRECT	GO:0047485~protein N-terminus binding	11	1.3269	0.0122705	TBL1XR1, TARBP2, ACOX1, STX1A, TSC1, MAP2K1, YWHAQ, STXBP1, PEX5, TRAF6, UNC13A	739	97	16313	2.50329	0.999982	0.322505	17.4672
GOTERM_MF_DIRECT	GO:0098641~cadherin binding involved in cell-cell adhesion	23	2.77443	0.0125902	RTN4, COBLL1, SEPT2, STK38, CHMP5, RAN, VAPB, SWAP70, CBL, SNX1, LYPLA2, CD2AP, EPB41L1, CRKL, DDX3X, PAK2, UBFD1, SERBP1, FASN, SPTBN2, PCMT1, MAPRE1, PTPN1	739	290	16313	1.75073	0.999986	0.320082	17.8816
GOTERM_MF_DIRECT	GO:0070412~R-SMAD binding	5	0.603136	0.0134435	TRIM33, PPM1A, SMAD3, SMAD2, SMURF1	739	21	16313	5.25582	0.999994	0.328588	18.9782
GOTERM_MF_DIRECT	GO:0001046~core promoter sequence-specific DNA binding	7	0.844391	0.0136911	SP1, USP3, CHD2, RORA, ZFHX3, CLOCK, NRIP1	739	44	16313	3.51184	0.999995	0.324748	19.2937
GOTERM_MF_DIRECT	GO:0043422~protein kinase B binding	4	0.482509	0.0149343	SRSF1, CCDC88A, APPL1, TRAF6	739	12	16313	7.35814	0.999998	0.339793	20.8611
GOTERM_MF_DIRECT	GO:0003700~transcription factor activity, sequence-specific DNA binding	59	7.11701	0.0149472	BACH2, ARID4A, ZNF81, E2F7, RORB, ZKSCAN1, TBP, RORA, PAX3, CBFA2T3, PAX7, NFIL3, ZNF449, RCOR3, RREB1, GABPA, RUNX1T1, MXD1, UBN1, PURA, MYT1L, ZNF691, TGIF2, LCOR, CLOCK, ZNF436, BTAF1, ZNF275, GPBP1L1, TFCP2L1, SOX6, NR2C2, HOXA3, ELK4, TFDP2, GATAD2A, NFATC3, PLAG1, TAF4, SMAD7, SMAD5, CBL, AFF4, SMAD3, SMAD2, AFF1, FOXP1, STAT3, SALL4, SP1, HOXB7, MEOX2, DMTF1, CSRNP1, SALL1, TRPS1, IRF4, PB…	739	962	16313	1.35384	0.999998	0.331668	20.8772
GOTERM_MF_DIRECT	GO:0017124~SH3 domain binding	12	1.44753	0.0159765	SH2D2A, CCDC6, ENAH, PLSCR4, CBL, LANCL1, SH3BGRL2, CNTNAP1, LRP2, CD2AP, ELMO2, ESPN	739	116	16313	2.28356	0.999999	0.341815	22.153
GOTERM_MF_DIRECT	GO:0005509~calcium ion binding	46	5.54885	0.0171423	MYO5A, PCDHA6, PCDHA7, CDK5R1, NKD1, PCDHA9, PCDHA2, SYT4, PCDHA3, PCDHA4, PCDHA5, NCS1, JAG1, PCDHA1, TTN, PCDHAC2, PCDHAC1, CALU, ATP2B2, FAT4, SLC24A1, PCDHA11, ASPH, PCDHA12, PCDHA13, RAPGEF2, IHH, SVEP1, SWAP70, HPCAL4, LRP1B, CBL, HSPG2, PCDH9, STIM1, DLL1, MAN1A1, PCDH17, NOTCH2, PLSCR4, ATP2C1, GRM7, DLL4, VSNL1, CACNA1E, LRP2	739	719	16313	1.41227	1	0.353528	23.5748
GOTERM_MF_DIRECT	GO:0030215~semaphorin receptor binding	5	0.603136	0.0185227	SEMA5B, SEMA6A, SEMA6D, SEMA3D, SEMA3A	739	23	16313	4.79879	1	0.367819	25.2268
GOTERM_MF_DIRECT	GO:0044822~poly(A) RNA binding	67	8.08203	0.0186517	RTN4, SRSF1, ZAK, CPEB2, CPEB3, ZMAT3, RBM6, HELZ, PNISR, LUZP4, BAG4, FAM133B, PCBP4, RTF1, RBM12, FNDC3B, SAMD4A, RBMS1, C11ORF68, ZCCHC3, GTPBP1, RAN, STXBP1, G3BP2, MTPAP, DIEXF, MBNL2, UBE2I, SPEN, RBBP6, PURA, CRKL, HUWE1, FAM120A, UBFD1, SERBP1, EIF2S1, IPO5, CELF1, MAPRE1, MYO5A, DIAPH1, WBP11, PRRC2C, NUFIP2, HNRNPA3, EIF3A, SCAF11, DDX3X, CHD2, FASN, CSDE1, TNRC6B, TNPO1, ZNF622, RBM12B…	739	1129	16313	1.31	1	0.36194	25.3795
GOTERM_MF_DIRECT	GO:0030618~transforming growth factor beta receptor, pathway-specific cytoplasmic mediator activity	3	0.361882	0.0186571	SMAD5, SMAD3, SMAD2	739	5	16313	13.2447	1	0.354433	25.3858
GOTERM_MF_DIRECT	GO:0031625~ubiquitin protein ligase binding	22	2.6538	0.0187428	GABARAPL1, SHPRH, SMAD7, ABTB2, SMAD5, UBE2J1, SMAD3, UBE2V1, FOXO1, SMAD2, UBE2I, SKI, FZD4, BAG5, CUL2, BAG4, PRKAR2A, FBXW7, AXIN2, USP25, TRAF6, TRAF3	739	284	16313	1.70999	1	0.348439	25.4872
GOTERM_MF_DIRECT	GO:0046934~phosphatidylinositol-4,5-bisphosphate 3-kinase activity	8	0.965018	0.0214189	FGFR1, FGF7, KL, FGF9, NRG1, FGF2, PIK3R1, CD28	739	62	16313	2.84831	1	0.379953	28.585
GOTERM_MF_DIRECT	GO:0004438~phosphatidylinositol-3-phosphatase activity	4	0.482509	0.0231037	MTMR3, SYNJ1, PTEN, MTMR4	739	14	16313	6.30698	1	0.395535	30.473
GOTERM_MF_DIRECT	GO:0050811~GABA receptor binding	4	0.482509	0.0231037	GABARAPL1, TRAK2, TRAK1, ARFGEF2	739	14	16313	6.30698	1	0.395535	30.473
GOTERM_MF_DIRECT	GO:0030145~manganese ion binding	7	0.844391	0.0245736	B4GALT1, GALNT1, ATP2C1, PIM1, PPM1A, MTPAP, ABL2	739	50	16313	3.09042	1	0.407311	32.082
GOTERM_MF_DIRECT	GO:0004843~thiol-dependent ubiquitin-specific protease activity	9	1.08565	0.0261504	USP3, USP12, USP48, USP25, USP42, USP15, FAM63B, USP14, USP31	739	79	16313	2.51481	1	0.41966	33.7692
GOTERM_MF_DIRECT	GO:0005109~frizzled binding	6	0.723764	0.0272786	RNF43, RSPO3, WNT3A, LRP6, WNT7A, ZNRF3	739	38	16313	3.48544	1	0.425948	34.9522
GOTERM_MF_DIRECT	GO:0019899~enzyme binding	24	2.89505	0.0278393	CDK19, BCR, RCOR3, VAPB, UBE4B, TSPAN5, CBX4, PEX5, UBE2I, EGLN1, TBP, TTN, PTEN, TARBP2, CCND1, YWHAH, TRAK2, PLSCR4, IGF2R, BACE1, PTPN1, AXIN2, ZFHX3, AKIRIN2	739	331	16313	1.60056	1	0.425363	35.5328
GOTERM_MF_DIRECT	GO:0008134~transcription factor binding	21	2.53317	0.03357	TAF4, RCOR3, KCTD1, PIM1, SMAD3, SMAD2, RORB, TBP, UBE2I, RORA, HMGA2, RNF222, STAT3, PURA, CCND1, SP1, DDX3X, TFDP2, IRF4, PIK3R1, MED1	739	284	16313	1.63226	1	0.480798	41.195
GOTERM_MF_DIRECT	GO:0005246~calcium channel regulator activity	5	0.603136	0.0358838	SGK1, GRM7, HPCAL4, STIM1, PRKG1	739	28	16313	3.94186	1	0.496691	43.3465
GOTERM_MF_DIRECT	GO:0003712~transcription cofactor activity	8	0.965018	0.0359514	ZMYND11, ELK4, TFDP2, PHF21A, NRG1, MXD1, NRIP1, MED1	739	69	16313	2.55935	1	0.490098	43.4082
GOTERM_MF_DIRECT	GO:0008270~zinc ion binding	68	8.20265	0.0387175	LMO3, ZMAT3, RORB, PHF20, RORA, ZNRF3, ZNRF2, PHC3, PCGF5, G2E3, PAPPA, NEURL1B, RARB, ZCCHC5, ZCCHC3, ZCCHC2, UBR3, RBBP6, ZSWIM3, RNF222, VAT1, RFWD2, PJA2, MYT1L, TRIM35, MYRIP, PRDM4, TRIM33, NBR1, ASH1L, RNF138, RNF24, SIAH1, CPD, CHORDC1, ZMYND11, USP3, ADAMTSL3, LANCL1, NR2C2, TRIM66, SCAF11, GATAD2A, ANKIB1, TRAF6, MLLT6, TRAF3, ZNF622, RNF144B, ZMYM2, SHPRH, CBL, SIRT4, SMAD3, SKI, TAB3,…	739	1193	16313	1.25822	1	0.509128	45.881
GOTERM_MF_DIRECT	GO:0016303~1-phosphatidylinositol-3-kinase activity	6	0.723764	0.0435837	FGFR1, FGF7, KL, FGF9, FGF2, PIK3R1	739	43	16313	3.08015	1	0.544775	49.9874
GOTERM_MF_DIRECT	GO:0008536~Ran GTPase binding	5	0.603136	0.0447685	IPO7, IPO5, NUP50, XPO7, TNPO1	739	30	16313	3.67907	1	0.547513	50.9422
GOTERM_MF_DIRECT	GO:0071837~HMG box domain binding	4	0.482509	0.0453268	HOXA3, SP1, PAX3, ALX4	739	18	16313	4.90543	1	0.545098	51.3861
GOTERM_MF_DIRECT	GO:0043565~sequence-specific DNA binding	33	3.9807	0.0476412	ZBTB33, TFCP2L1, FOXO1, RORB, ZKSCAN1, PAX3, RORA, SOX6, NR2C2, HOXA3, ELK4, PAX7, HOXA10, GATAD2A, RARB, NFIL3, ZNF449, GABPA, SMAD3, SIX4, FOXP1, ZFHX4, SALL4, HOXB7, MEOX2, SP1, DMTF1, CSRNP1, TRPS1, SALL1, IRF4, PBX3, CLOCK	739	519	16313	1.40358	1	0.556585	53.1866
GOTERM_MF_DIRECT	GO:0008017~microtubule binding	16	1.93004	0.0492268	KIF23, CAPN6, KIF3B, CCDC88A, KIF5A, VAPB, KIF5C, KATNB1, ARL3, KIF1B, CEP350, CAMSAP1, MAP4, PAFAH1B1, KIF21A, KATNAL1	739	207	16313	1.70624	1	0.561956	54.384
GOTERM_MF_DIRECT	GO:0005158~insulin receptor binding	5	0.603136	0.0496305	PHIP, SORBS1, SNX1, PTPN1, PIK3R1	739	31	16313	3.56039	1	0.558355	54.6843
GOTERM_MF_DIRECT	GO:0003713~transcription coactivator activity	18	2.17129	0.058373	TAF4, CTBP2, RAP2C, GRIP1, RAN, WNT3A, GABPA, WWC1, NR2C2, ATXN7L3, NRIP1, CCNE1, DYRK1B, MED26, CARM1, SETD3, TBPL1, MED1	739	248	16313	1.60218	1	0.61263	60.7498
GOTERM_MF_DIRECT	GO:0034713~type I transforming growth factor beta receptor binding	3	0.361882	0.0595697	SMAD7, FKBP1A, SMAD2	739	9	16313	7.35814	1	0.613814	61.5183
GOTERM_MF_DIRECT	GO:0016798~hydrolase activity, acting on glycosyl bonds	3	0.361882	0.0595697	HPSE2, HPSE, SMPD1	739	9	16313	7.35814	1	0.613814	61.5183
GOTERM_MF_DIRECT	GO:0044212~transcription regulatory region DNA binding	16	1.93004	0.0601602	TBL1XR1, ARID4A, RCOR3, SMAD7, GABPA, CBX4, SMAD3, TBP, SOX6, STAT3, SALL4, SP1, DMTF1, SALL1, CARM1, ZFHX3	739	213	16313	1.65817	1	0.611163	61.8923
GOTERM_MF_DIRECT	GO:0001078~transcriptional repressor activity, RNA polymerase II core promoter proximal region sequence-specific binding	10	1.20627	0.06431	AEBP2, BTG2, SALL1, FOXO1, SKI, CC2D1B, HMGA2, BHLHE41, MXD1, NFIL3	739	111	16313	1.98869	1	0.630207	64.4262
GOTERM_MF_DIRECT	GO:0019903~protein phosphatase binding	7	0.844391	0.0646773	KCNN4, STX17, SHOC2, CDC27, PIK3R1, STAT3, TRAF3	739	63	16313	2.45271	1	0.626191	64.6427
GOTERM_MF_DIRECT	GO:0004693~cyclin-dependent protein serine/threonine kinase activity	5	0.603136	0.0658765	CDK19, CDK1, CDK5R1, CDK17, CDK12	739	34	16313	3.24624	1	0.627102	65.3411
GOTERM_MF_DIRECT	GO:0042802~identical protein binding	37	4.46321	0.0678513	FGFR1, E2F7, GLUD1, SNX16, SNX1, AMOTL1, TTN, KCNJ2, CLDN12, PTEN, CDC42, FBXW7, NISCH, PAK2, TRAF6, USP15, CD28, YIPF6, PRKAB2, MTPAP, STXBP1, SMAD3, RAF1, STIM1, APPL1, STAT3, GCC2, IGF2R, DCP1A, VEGFA, LRP6, CLDN2, SIAH1, PSME3, MAPRE1, LRRK1, SH3GL2	739	615	16313	1.32805	1	0.63237	66.463
GOTERM_MF_DIRECT	GO:0001223~transcription coactivator binding	3	0.361882	0.0722833	CCNT2, FOXO1, RORA	739	10	16313	6.62233	1	0.65062	68.8585
GOTERM_MF_DIRECT	GO:0051428~peptide hormone receptor binding	3	0.361882	0.0722833	PTHLH, PTH, JAK2	739	10	16313	6.62233	1	0.65062	68.8585
GOTERM_MF_DIRECT	GO:0017022~myosin binding	4	0.482509	0.07497	MYRIP, STX1A, SLC6A4, ARFGEF2	739	22	16313	4.01353	1	0.658763	70.2316
GOTERM_MF_DIRECT	GO:0004709~MAP kinase kinase kinase activity	4	0.482509	0.07497	MAP3K4, ZAK, MAP3K9, RAF1	739	22	16313	4.01353	1	0.658763	70.2316
GOTERM_MF_DIRECT	GO:0005104~fibroblast growth factor receptor binding	4	0.482509	0.07497	FGF7, KL, FGF9, FGF2	739	22	16313	4.01353	1	0.658763	70.2316
GOTERM_MF_DIRECT	GO:0005088~Ras guanyl-nucleotide exchange factor activity	10	1.20627	0.0766643	FGFR1, FGF7, KL, FGF9, SPTBN2, RASGEF1B, JAK2, RAPGEF2, NRG1, FGF2	739	115	16313	1.91952	1	0.661605	71.0682
GOTERM_MF_DIRECT	GO:0019003~GDP binding	6	0.723764	0.0850132	GNAI3, RAB9A, RAP2C, RAB9B, RAN, ARL3	739	52	16313	2.54705	1	0.695367	74.879
GOTERM_MF_DIRECT	GO:0052629~phosphatidylinositol-3,5-bisphosphate 3-phosphatase activity	3	0.361882	0.0857719	MTMR3, SYNJ1, MTMR4	739	11	16313	6.0203	1	0.693285	75.2009
GOTERM_MF_DIRECT	GO:0043560~insulin receptor substrate binding	3	0.361882	0.0857719	JAK2, INSR, PIK3R1	739	11	16313	6.0203	1	0.693285	75.2009
GOTERM_MF_DIRECT	GO:0008568~microtubule-severing ATPase activity	3	0.361882	0.0857719	KATNB1, VPS4A, KATNAL1	739	11	16313	6.0203	1	0.693285	75.2009
GOTERM_MF_DIRECT	GO:0030305~heparanase activity	2	0.241255	0.088436	HPSE2, HPSE	739	2	16313	22.0744	1	0.699514	76.301
GOTERM_MF_DIRECT	GO:0000287~magnesium ion binding	15	1.80941	0.0900757	STK38, ZAK, WNK1, NCS1, MTPAP, PPM1A, PTEN, WEE1, IDH3A, RPS6KA6, THTPA, RPS6KA3, SNRK, ITPK1, ABL2	739	208	16313	1.59191	1	0.701196	76.9553
GOTERM_MF_DIRECT	GO:0004702~receptor signaling protein serine/threonine kinase activity	6	0.723764	0.0905646	ACVR2A, PAK2, MAP2K1, TAOK1, MAP2K3, BMPR1A	739	53	16313	2.49899	1	0.698049	77.1471
GOTERM_MF_DIRECT	GO:0050681~androgen receptor binding	5	0.603136	0.0982626	CCNE1, GRIP1, RAN, FOXP1, NRIP1	739	39	16313	2.83005	1	0.723721	79.9766
GOTERM_MF_DIRECT	GO:0004708~MAP kinase kinase activity	3	0.361882	0.0999394	MAP2K1, MAP3K9, MAP2K3	739	12	16313	5.51861	1	0.725088	80.5477
GOTERM_MF_DIRECT	GO:0070410~co-SMAD binding	3	0.361882	0.0999394	TRIM33, SMAD3, SMAD2	739	12	16313	5.51861	1	0.725088	80.5477
GOTERM_MF_DIRECT	GO:0010314~phosphatidylinositol-5-phosphate binding	3	0.361882	0.0999394	PLEKHA5, WIPI2, RS1	739	12	16313	5.51861	1	0.725088	80.5477
