# Supplementary material for: Identification of a three miRNA signature as a novel potential prognostic biomarker in patients with bladder cancer
Source: Oncotarget. 2017 Nov 6;8(62):105553–60. doi: 10.18632/oncotarget.22318 (PMC5739658; doi:10.18632/oncotarget.22318)
Supplement: Supplementary file 6 [file oncotarget-08-105553-s006.xlsx]

## Sheet: KEGG
Supplementary Table 5: KEGG pathway of three miRNA signature
Category	Term	Count	%	PValue	Genes	List Total	Pop Hits	Pop Total	Fold Enrichment	Bonferroni	Benjamini	FDR
KEGG_PATHWAY	hsa04010:MAPK signaling pathway	34	4.10133	7.83459e-08	FGFR1, FGF7, ZAK, FGF9, MRAS, GNA12, CACNB1, PPM1A, MKNK1, GNG12, CDC42, BDNF, MAP3K4, PAK2, ELK4, SOS2, TRAF6, RAPGEF2, FGF2, NFATC3, AKT3, LAMTOR3, MAP2K1, TAOK1, MAP2K3, NF1, PTPRR, RAF1, RPS6KA6, RPS6KA3, CRKL, RAP1A, CACNA1E, IKBKB	325	255	6910	2.83487	1.73926e-05	1.73926e-05	9.98748e-05
KEGG_PATHWAY	hsa05200:Pathways in cancer	43	5.18697	3.05873e-07	DCC, FGFR1, GNAI3, FGF7, FGF9, WNT3A, GNA12, FOXO1, EGLN1, GNG12, PTEN, CCNE1, CDC42, CUL2, SOS2, RARB, AXIN2, TRAF6, FGF2, AKT3, PIK3R1, TRAF3, BCR, CTBP2, MAP2K1, FLT3, CBL, RUNX1T1, ITGA2, SMAD3, RAF1, SMAD2, APPL1, FZD4, STAT3, CCDC6, CCND1, FZD10, CRKL, VEGFA, LAMC1, IKBKB, WNT7A	325	393	6910	2.32633	6.79014e-05	3.39513e-05	0.000389924
KEGG_PATHWAY	hsa04550:Signaling pathways regulating pluripotency of stem cells	21	2.53317	7.09595e-06	FGFR1, MAP2K1, JARID2, WNT3A, SMAD5, RAF1, SMAD3, SMAD2, FZD4, STAT3, PCGF5, ACVR2A, FZD10, JAK2, AXIN2, WNT7A, FGF2, ZFHX3, PIK3R1, AKT3, BMPR1A	325	140	6910	3.18923	0.00157407	0.000524965	0.00904549
KEGG_PATHWAY	hsa04910:Insulin signaling pathway	20	2.41255	2.06592e-05	MAP2K1, CBL, PHKA1, PRKAB2, RAF1, FOXO1, MKNK1, PPP1R3A, PPP1CB, PRKAR2A, CRKL, SORBS1, TSC1, SOS2, FASN, PTPN1, IKBKB, INSR, PIK3R1, AKT3	325	138	6910	3.08138	0.00457588	0.00114594	0.026333
KEGG_PATHWAY	hsa04722:Neurotrophin signaling pathway	17	2.05066	0.000137254	IRAK2, MAP2K1, RAF1, NTRK3, CDC42, RPS6KA6, RPS6KA3, BDNF, CRKL, PRDM4, SOS2, RAP1A, IKBKB, TRAF6, ARHGDIA, PIK3R1, AKT3	325	120	6910	3.01205	0.0300128	0.00607594	0.174829
KEGG_PATHWAY	hsa05211:Renal cell carcinoma	12	1.44753	0.000187027	CDC42, CUL2, CRKL, PAK2, MAP2K1, VEGFA, SOS2, RAP1A, RAF1, EGLN1, AKT3, PIK3R1	325	65	6910	3.92521	0.0406735	0.00689674	0.238159
KEGG_PATHWAY	hsa05221:Acute myeloid leukemia	11	1.3269	0.000231849	CCND1, MAP2K1, FLT3, SOS2, PIM1, RUNX1T1, RAF1, IKBKB, AKT3, PIK3R1, STAT3	325	56	6910	4.17637	0.0501739	0.00732679	0.295157
KEGG_PATHWAY	hsa04510:Focal adhesion	23	2.77443	0.00023829	MAP2K1, DIAPH1, MYLK4, RAF1, ITGA10, ITGA2, PPP1CB, PTEN, CDC42, CCND1, ARHGAP5, CRKL, PAK2, CCND2, SOS2, VEGFA, RAP1A, RELN, LAMC1, COL24A1, MYLK, PIK3R1, AKT3	325	206	6910	2.37386	0.0515314	0.00659151	0.303345
KEGG_PATHWAY	hsa04810:Regulation of actin cytoskeleton	23	2.77443	0.000335242	FGFR1, ENAH, FGF7, MAP2K1, FGF9, DIAPH1, MRAS, MYLK4, GNA12, RAF1, ITGA10, ITGA2, GNG12, PPP1CB, CDC42, CRKL, PAK2, SOS2, WASL, PIP4K2A, FGF2, MYLK, PIK3R1	325	211	6910	2.31761	0.0717333	0.00823658	0.426524
KEGG_PATHWAY	hsa05205:Proteoglycans in cancer	22	2.6538	0.000415309	FGFR1, MAP2K1, MRAS, WNT3A, CBL, HSPG2, RAF1, ITGA2, PPP1CB, FZD4, STAT3, CDC42, CCND1, FZD10, HPSE2, HPSE, VEGFA, SOS2, WNT7A, FGF2, PIK3R1, AKT3	325	200	6910	2.33877	0.0880935	0.00917939	0.528144
KEGG_PATHWAY	hsa04068:FoxO signaling pathway	17	2.05066	0.000494965	GABARAPL1, SGK1, MAP2K1, PRKAB2, RAF1, SMAD3, FOXO1, SMAD2, PTEN, STAT3, CCND1, CCND2, SOS2, IKBKB, INSR, AKT3, PIK3R1	325	134	6910	2.69736	0.104085	0.00994202	0.629147
KEGG_PATHWAY	hsa05212:Pancreatic cancer	11	1.3269	0.000801472	CDC42, CCND1, MAP2K1, VEGFA, RAF1, SMAD3, SMAD2, IKBKB, AKT3, PIK3R1, STAT3	325	65	6910	3.59811	0.163056	0.0147237	1.01691
KEGG_PATHWAY	hsa04115:p53 signaling pathway	11	1.3269	0.00102182	RFWD2, CCNE1, CDK1, PPM1D, CCND1, CCND2, ZMAT3, SIAH1, CHEK1, PTEN, SESN1	325	67	6910	3.4907	0.203047	0.0173069	1.29482
KEGG_PATHWAY	hsa04151:PI3K-Akt signaling pathway	30	3.61882	0.00149251	FGFR1, PHLPP2, FGF7, FGF9, ITGA10, GNG12, PTEN, CCNE1, SOS2, MYB, INSR, FGF2, AKT3, PIK3R1, GHR, SGK1, MAP2K1, RAF1, ITGA2, CCND1, YWHAH, TSC1, CCND2, VEGFA, YWHAQ, JAK2, RELN, LAMC1, COL24A1, IKBKB	325	345	6910	1.84883	0.282214	0.0234063	1.88605
KEGG_PATHWAY	hsa04931:Insulin resistance	14	1.68878	0.00152525	PRKAB2, FOXO1, PPP1R3A, PPP1CB, PTEN, STAT3, RPS6KA6, RPS6KA3, PTPN1, OGT, IKBKB, INSR, PIK3R1, AKT3	325	108	6910	2.75613	0.287421	0.0223377	1.92706
KEGG_PATHWAY	hsa05220:Chronic myeloid leukemia	11	1.3269	0.00179565	CCND1, CRKL, BCR, CTBP2, MAP2K1, CBL, SOS2, RAF1, IKBKB, AKT3, PIK3R1	325	72	6910	3.24829	0.329004	0.0246287	2.26509
KEGG_PATHWAY	hsa05210:Colorectal cancer	10	1.20627	0.0022081	DCC, CCND1, MAP2K1, RAF1, SMAD3, SMAD2, APPL1, AXIN2, AKT3, PIK3R1	325	62	6910	3.42928	0.387827	0.0284544	2.77865
KEGG_PATHWAY	hsa04914:Progesterone-mediated oocyte maturation	12	1.44753	0.00233294	CDK1, RPS6KA6, RPS6KA3, GNAI3, CPEB2, MAP2K1, CPEB3, RAF1, CDC27, AKT3, PIK3R1, CDC25A	325	87	6910	2.93263	0.404597	0.0283956	2.9336
KEGG_PATHWAY	hsa04390:Hippo signaling pathway	16	1.93004	0.00462969	BTRC, WNT3A, WWC1, SMAD3, SMAD2, PPP1CB, FZD4, LATS2, FZD10, CCND1, YWHAH, CCND2, YWHAQ, AXIN2, WNT7A, BMPR1A	325	151	6910	2.25288	0.643057	0.0527762	5.74403
KEGG_PATHWAY	hsa04120:Ubiquitin mediated proteolysis	15	1.80941	0.00477141	UBE4A, BTRC, CBL, UBE4B, UBE2J1, UBE2I, CDC27, UBE2Q1, RFWD2, CUL2, FBXW7, HUWE1, SIAH1, SMURF1, TRAF6	325	137	6910	2.32791	0.654163	0.0517048	5.91497
KEGG_PATHWAY	hsa04310:Wnt signaling pathway	15	1.80941	0.00509133	TBL1XR1, NKD1, CTBP2, BTRC, WNT3A, FZD4, FZD10, CCND1, CCND2, LRP6, FRAT2, SIAH1, AXIN2, WNT7A, NFATC3	325	138	6910	2.31104	0.677987	0.0525301	6.29979
KEGG_PATHWAY	hsa04110:Cell cycle	14	1.68878	0.00518924	CDK1, CDC14B, SMAD3, SMAD2, CHEK1, CDC27, WEE1, CDC25A, CCNE1, CCND1, YWHAH, CCND2, YWHAQ, TFDP2	325	124	6910	2.4005	0.684946	0.0511461	6.41727
KEGG_PATHWAY	hsa04150:mTOR signaling pathway	9	1.08565	0.00528973	RPS6KA6, RPS6KA3, TSC1, CAB39, RICTOR, IKBKB, PTEN, AKT3, PIK3R1	325	58	6910	3.2992	0.691932	0.0499046	6.5377
KEGG_PATHWAY	hsa05218:Melanoma	10	1.20627	0.00560616	FGFR1, CCND1, FGF7, MAP2K1, FGF9, RAF1, PTEN, FGF2, AKT3, PIK3R1	325	71	6910	2.99458	0.712942	0.0506739	6.91602
KEGG_PATHWAY	hsa05222:Small cell lung cancer	11	1.3269	0.00612513	CCNE1, CCND1, ITGA2, RARB, LAMC1, TRAF6, IKBKB, PTEN, AKT3, PIK3R1, TRAF3	325	85	6910	2.75149	0.744354	0.0530968	7.53342
KEGG_PATHWAY	hsa05215:Prostate cancer	11	1.3269	0.00780915	CCNE1, FGFR1, CCND1, MAP2K1, SOS2, RAF1, FOXO1, IKBKB, PTEN, AKT3, PIK3R1	325	88	6910	2.65769	0.824556	0.0647485	9.51094
KEGG_PATHWAY	hsa05213:Endometrial cancer	8	0.965018	0.0101499	CCND1, MAP2K1, SOS2, RAF1, AXIN2, PTEN, AKT3, PIK3R1	325	52	6910	3.27101	0.896149	0.0804598	12.195
KEGG_PATHWAY	hsa04114:Oocyte meiosis	12	1.44753	0.0128401	CCNE1, CDK1, RPS6KA6, RPS6KA3, YWHAH, CPEB2, MAP2K1, CPEB3, BTRC, YWHAQ, CDC27, PPP1CB	325	109	6910	2.34072	0.943243	0.0973886	15.189
KEGG_PATHWAY	hsa04710:Circadian rhythm	6	0.723764	0.013666	BTRC, PRKAB2, RORB, RORA, BHLHE41, CLOCK	325	31	6910	4.11514	0.952867	0.0999791	16.0891
KEGG_PATHWAY	hsa04917:Prolactin signaling pathway	9	1.08565	0.0173874	CCND1, MAP2K1, CCND2, SOS2, RAF1, JAK2, AKT3, PIK3R1, STAT3	325	71	6910	2.69512	0.979635	0.121728	20.0368
KEGG_PATHWAY	hsa04520:Adherens junction	9	1.08565	0.0173874	PTPRJ, CDC42, FGFR1, SORBS1, SMAD3, SMAD2, PTPN1, WASL, INSR	325	71	6910	2.69512	0.979635	0.121728	20.0368
KEGG_PATHWAY	hsa04144:Endocytosis	21	2.53317	0.0180916	ARFGAP2, CHMP5, KIF5A, CAPZA2, KIF5C, CBL, SNX1, SMAD3, SMAD2, CYTH3, ARFGEF2, CDC42, RAB11FIP2, IGF2R, VPS4A, PDCD6IP, WASL, SMURF1, TRAF6, SH3GL2, RNF41	325	258	6910	1.73059	0.982632	0.122559	20.7642
KEGG_PATHWAY	hsa04014:Ras signaling pathway	19	2.29192	0.0189473	FGFR1, FGF7, MAP2K1, FGF9, MRAS, NF1, RAF1, GNG12, CDC42, PAK2, VEGFA, SOS2, RAP1A, IKBKB, FGF2, ABL2, INSR, PIK3R1, AKT3	325	226	6910	1.78747	0.985688	0.124279	21.64
KEGG_PATHWAY	hsa04015:Rap1 signaling pathway	18	2.17129	0.0193372	FGFR1, GNAI3, FGF7, MAP2K1, FGF9, MRAS, MAP2K3, SIPA1L2, RAF1, CDC42, CRKL, VEGFA, RAP1A, RAPGEF2, FGF2, INSR, PIK3R1, AKT3	325	210	6910	1.82242	0.986897	0.123099	22.0361
KEGG_PATHWAY	hsa04012:ErbB signaling pathway	10	1.20627	0.0201388	CRKL, PAK2, MAP2K1, CBL, SOS2, RAF1, NRG1, ABL2, AKT3, PIK3R1	325	87	6910	2.44385	0.989072	0.124392	22.8446
KEGG_PATHWAY	hsa04660:T cell receptor signaling pathway	11	1.3269	0.02208	CDC42, PAK2, MAP2K1, CBL, SOS2, RAF1, IKBKB, NFATC3, AKT3, PIK3R1, CD28	325	103	6910	2.27065	0.992964	0.132049	24.7707
KEGG_PATHWAY	hsa05100:Bacterial invasion of epithelial cells	9	1.08565	0.0289599	CDC42, SEPT2, CRKL, CBL, WASL, CD2AP, PIK3R1, SEPT11, ELMO2	325	78	6910	2.45325	0.998532	0.165751	31.2456
KEGG_PATHWAY	hsa05230:Central carbon metabolism in cancer	8	0.965018	0.0293148	NTRK3, FGFR1, MAP2K1, FLT3, RAF1, PTEN, AKT3, PIK3R1	325	64	6910	2.65769	0.998647	0.163491	31.5653
KEGG_PATHWAY	hsa05166:HTLV-I infection	20	2.41255	0.0310679	RAN, MRAS, WNT3A, SMAD3, CHEK1, SMAD2, TBP, CDC27, FZD4, FZD10, CCND1, ELK4, CCND2, IKBKB, MYB, WNT7A, NFATC3, PIK3R1, AKT3, TBPL1	325	256	6910	1.66106	0.999094	0.168381	33.1242
KEGG_PATHWAY	hsa05169:Epstein-Barr virus infection	16	1.93004	0.0328533	POLR3F, CDK1, RAN, MAP2K3, TBP, STAT3, YWHAH, PSMC4, IL10RA, YWHAQ, IKBKB, TRAF6, TBPL1, AKT3, PIK3R1, TRAF3	325	190	6910	1.79045	0.999398	0.173166	34.6783
KEGG_PATHWAY	hsa04320:Dorso-ventral axis formation	5	0.603136	0.0355008	NOTCH2, CPEB2, MAP2K1, CPEB3, SOS2	325	27	6910	3.93732	0.999673	0.18177	36.9215
KEGG_PATHWAY	hsa04360:Axon guidance	12	1.44753	0.0355326	DCC, CDC42, SEMA5B, SEMA6A, GNAI3, PAK2, SEMA6D, PLXNA2, SEMA3D, SEMA3A, NFATC3, EPHA1	325	127	6910	2.00896	0.999675	0.177903	36.948
KEGG_PATHWAY	hsa05161:Hepatitis B	13	1.56815	0.0390982	CCNE1, CCND1, DDX3X, MAP2K1, YWHAQ, HSPG2, RAF1, IKBKB, PTEN, NFATC3, AKT3, PIK3R1, STAT3	325	145	6910	1.90621	0.999857	0.190072	39.8559
KEGG_PATHWAY	hsa04070:Phosphatidylinositol signaling system	10	1.20627	0.0396493	MTMR3, SYNJ1, PIP4K2A, IPPK, IP6K1, ITPK1, PTEN, PIK3R1, MTMR4, TMEM55A	325	98	6910	2.16954	0.999874	0.188499	40.2941
KEGG_PATHWAY	hsa04350:TGF-beta signaling pathway	9	1.08565	0.0424077	ACVR2A, SP1, SMAD7, SMAD5, SMAD3, SMAD2, TGIF2, SMURF1, BMPR1A	325	84	6910	2.27802	0.999934	0.196386	42.4438
KEGG_PATHWAY	hsa05223:Non-small cell lung cancer	7	0.844391	0.0459775	CCND1, MAP2K1, SOS2, RAF1, RARB, AKT3, PIK3R1	325	56	6910	2.65769	0.999971	0.207214	45.12
KEGG_PATHWAY	hsa05162:Measles	12	1.44753	0.0471789	CCNE1, CCND1, RAB9A, RAB9B, CCND2, EIF2S1, JAK2, TRAF6, AKT3, PIK3R1, STAT3, CD28	325	133	6910	1.91833	0.999978	0.208033	45.9945
KEGG_PATHWAY	hsa04022:cGMP-PKG signaling pathway	14	1.68878	0.0475162	ATP2B2, GNAI3, MAP2K1, GNA12, ATP1B4, MYLK4, RAF1, PRKG1, NFATC3, INSR, PPP1CB, AKT3, PIK3R1, MYLK	325	166	6910	1.79314	0.99998	0.205423	46.2377
KEGG_PATHWAY	hsa04540:Gap junction	9	1.08565	0.0533599	CDK1, DRD1, GNAI3, MAP2K1, SOS2, RAF1, PRKG1, TUBA1A, HTR2A	325	88	6910	2.17448	0.999995	0.224012	50.2943
KEGG_PATHWAY	hsa04152:AMPK signaling pathway	11	1.3269	0.0596887	CCND1, TSC1, PFKFB4, PRKAB2, FASN, FOXO1, CAB39, STRADB, INSR, AKT3, PIK3R1	325	122	6910	1.91702	0.999999	0.243334	54.3681
KEGG_PATHWAY	hsa04370:VEGF signaling pathway	7	0.844391	0.0649282	CDC42, SH2D2A, MAP2K1, VEGFA, RAF1, AKT3, PIK3R1	325	61	6910	2.43985	1	0.257748	57.5054
KEGG_PATHWAY	hsa05206:MicroRNAs in cancer	20	2.41255	0.0751649	RECK, KIF23, MAP2K1, WNT3A, PIM1, RAF1, BCL2L2, UBE2I, HMGA2, PTEN, CDC25A, STAT3, NOTCH2, CCNE1, CCND1, CRKL, CCND2, VEGFA, SOS2, IKBKB	325	285	6910	1.49204	1	0.288328	63.0691
KEGG_PATHWAY	hsa05131:Shigellosis	7	0.844391	0.0782028	CDC42, CRKL, DIAPH1, BTRC, WASL, IKBKB, ELMO2	325	64	6910	2.32548	1	0.293649	64.586
KEGG_PATHWAY	hsa05214:Glioma	7	0.844391	0.0829435	CCND1, MAP2K1, SOS2, RAF1, PTEN, AKT3, PIK3R1	325	65	6910	2.2897	1	0.304192	66.839
KEGG_PATHWAY	hsa04611:Platelet activation	11	1.3269	0.0836445	GNAI3, MYLK4, STIM1, RAP1A, ITGA2, PRKG1, COL24A1, PPP1CB, AKT3, PIK3R1, MYLK	325	130	6910	1.79905	1	0.301702	67.1607
KEGG_PATHWAY	hsa04066:HIF-1 signaling pathway	9	1.08565	0.0881104	CUL2, MAP2K1, VEGFA, MKNK1, EGLN1, INSR, AKT3, PIK3R1, STAT3	325	98	6910	1.95259	1	0.310852	69.1435
KEGG_PATHWAY	hsa05160:Hepatitis C	11	1.3269	0.0939532	EIF2S1, SOS2, RAF1, CLDN2, PSME3, TRAF6, IKBKB, AKT3, PIK3R1, STAT3, TRAF3	325	133	6910	1.75847	1	0.32371	71.5712
KEGG_PATHWAY	hsa04062:Chemokine signaling pathway	14	1.68878	0.0967523	GNAI3, MAP2K1, RAF1, GNG12, STAT3, CDC42, CRKL, SOS2, RAP1A, JAK2, WASL, IKBKB, AKT3, PIK3R1	325	186	6910	1.60033	1	0.32721	72.6707
